# Supplementary material for: Galectin-3 promotes FBXL5-dependent ubiquitination and degradation of YAP1 to constrain colorectal cancer growth
Source: Front Immunol. 2026 Apr 21;17:1769656. doi: 10.3389/fimmu.2026.1769656 (PMC13139190; doi:10.3389/fimmu.2026.1769656)
Supplement: Supplementary file 1 [file DataSheet1.xlsx]

## Sheet: Table S1
Table S1 Clinical Characteristics of 12 CRC patients
Patient ID	Age	Sex	T	N	M	Overall stage	Treatment history
1	45	M	T3	N1	M0	Stage III	Neoadjuvant chemoradiotherapy, laparoscopic low anterior resection, adjuvant capecitabine plus oxaliplatin (XELOX).
2	68	F	T2	N0	M0	Stage I	Laparoscopic right hemicolectomy, no adjuvant therapy.
3	73	F	T4	N2	M1	Stage IV	Systemic chemotherapy plus targeted therapy, colectomy with liver metastasectomy, continued systemic therapy.
4	58	M	T3	N0	M0	Stage II	Laparoscopic colectomy, observation only (no adjuvant therapy).
5	62	F	T3	N2	M0	Stage III	Neoadjuvant chemoradiotherapy, XELOX.
6	81	F	T3	N1	M0	Stage III	Neoadjuvant chemoradiotherapy, XELOX.
7	54	F	T1	N0	M0	Stage I	Endoscopic submucosal dissection (ESD) with curative resection, surveillance only.
8	66	M	T4	N1	M1	Stage IV	Cytoreductive surgery (CRS) plus hyperthermic intraperitoneal chemotherapy (HIPEC), individualized systemic therapy.
9	71	M	T3	N0	M0	Stage II	Laparoscopic colectomy, surveillance only (no adjuvant therapy).
10	59	M	T3	N2	M0	Stage III	Neoadjuvant chemoradiotherapy, XELOX.
11	77	F	T2	N0	M0	Stage I	Laparoscopic right hemicolectomy with enhanced recovery after surgery (ERAS), no adjuvant therapy.
12	63	M	T4	N2	M1	Stage IV	Systemic chemotherapy plus targeted therapy guided by molecular testing, response monitoring with re-intervention considered if eligible.

## Sheet: Table S2
Table S2 Oncogenes of Figure 1M
Hugo Symbol	Entrez Gene ID	GRCh37 Isoform	GRCh37 RefSeq	GRCh38 Isoform	GRCh38 RefSeq	Gene Type	# of occurrence within resources (Column J-P)	OncoKB Annotated	MSK-IMPACT	MSK-HEME	FOUNDATION ONE	FOUNDATION ONE HEME	Vogelstein	COSMIC CGC (v99)	Gene Aliases
ABL1	25	ENST00000318560	NM_005157.4	ENST00000318560	NM_005157.4	ONCOGENE	7	Yes	Yes	Yes	Yes	Yes	Yes	Yes	ABL, JTK7, c-ABL
AKT1	207	ENST00000349310	NM_001014431.1	ENST00000349310	NM_001014431.1	ONCOGENE	7	Yes	Yes	Yes	Yes	Yes	Yes	Yes	AKT, PKB, PRKBA, RAC, RAC-alpha
ALK	238	ENST00000389048	NM_004304.4	ENST00000389048	NM_004304.4	ONCOGENE	7	Yes	Yes	Yes	Yes	Yes	Yes	Yes	CD246
AR	367	ENST00000374690	NM_000044.3	ENST00000374690	NM_000044.3	ONCOGENE	7	Yes	Yes	Yes	Yes	Yes	Yes	Yes	AIS, DHTR, HUMARA, NR3C4, SBMA, SMAX1
BCL2	596	ENST00000333681	NM_000633.2	ENST00000333681	NM_000633.2	ONCOGENE	7	Yes	Yes	Yes	Yes	Yes	Yes	Yes	Bcl-2, PPP1R50
BRAF	673	ENST00000288602	NM_004333.4	ENST00000646891	NM_004333.4	ONCOGENE	7	Yes	Yes	Yes	Yes	Yes	Yes	Yes	BRAF1
CARD11	84433	ENST00000396946	NM_032415.4	ENST00000396946	NM_032415.4	ONCOGENE	7	Yes	Yes	Yes	Yes	Yes	Yes	Yes	BIMP3, CARMA1
CTNNB1	1499	ENST00000349496	NM_001904.3	ENST00000349496	NM_001904.3	ONCOGENE	7	Yes	Yes	Yes	Yes	Yes	Yes	Yes	CTNNB, armadillo, beta-catenin
EGFR	1956	ENST00000275493	NM_005228.3	ENST00000275493	NM_005228.3	ONCOGENE	7	Yes	Yes	Yes	Yes	Yes	Yes	Yes	ERBB, ERBB1, ERRP
ERBB2	2064	ENST00000269571	NM_004448.2	ENST00000269571	NM_004448.2	ONCOGENE	7	Yes	Yes	Yes	Yes	Yes	Yes	Yes	CD340, HER-2, HER2, NGL
FGFR2	2263	ENST00000358487	NM_000141.4	ENST00000358487	NM_000141.4	ONCOGENE	7	Yes	Yes	Yes	Yes	Yes	Yes	Yes	BEK, CD332, CEK3, CFD1, ECT1, JWS, K-SAM, KGFR, TK14, TK25
FGFR3	2261	ENST00000260795	NM_000142.4	ENST00000440486	NM_000142.4	ONCOGENE	7	Yes	Yes	Yes	Yes	Yes	Yes	Yes	ACH, CD333, CEK2, JTK4
FLT3	2322	ENST00000241453	NM_004119.2	ENST00000241453	NM_004119.2	ONCOGENE	7	Yes	Yes	Yes	Yes	Yes	Yes	Yes	CD135, FLK2, STK1
GNA11	2767	ENST00000078429	NM_002067.2	ENST00000078429	NM_002067.2	ONCOGENE	7	Yes	Yes	Yes	Yes	Yes	Yes	Yes	FBH, FBH2, FHH2, HHC2
GNAQ	2776	ENST00000286548	NM_002072.3	ENST00000286548	NM_002072.3	ONCOGENE	7	Yes	Yes	Yes	Yes	Yes	Yes	Yes	G-ALPHA-q, GAQ
GNAS	2778	ENST00000371085	NM_000516.4	ENST00000371085	NM_000516.4	ONCOGENE	7	Yes	Yes	Yes	Yes	Yes	Yes	Yes	GNAS1, GNASXL, GPSA, NESP, NESP55, SCG6, SgVI
HRAS	3265	ENST00000451590	NM_005343.2	ENST00000451590	NM_005343.2	ONCOGENE	7	Yes	Yes	Yes	Yes	Yes	Yes	Yes	HRAS1
IDH1	3417	ENST00000345146	NM_005896.2	ENST00000345146	NM_005896.2	ONCOGENE	7	Yes	Yes	Yes	Yes	Yes	Yes	Yes
IDH2	3418	ENST00000330062	NM_002168.2	ENST00000330062	NM_002168.2	ONCOGENE	7	Yes	Yes	Yes	Yes	Yes	Yes	Yes
JAK2	3717	ENST00000381652	NM_004972.3	ENST00000381652	NM_004972.3	ONCOGENE	7	Yes	Yes	Yes	Yes	Yes	Yes	Yes	JTK10
JAK3	3718	ENST00000458235	NM_000215.3	ENST00000458235	NM_000215.3	ONCOGENE	7	Yes	Yes	Yes	Yes	Yes	Yes	Yes	JAK-3, JAK3_HUMAN, JAKL, L-JAK, LJAK
KIT	3815	ENST00000288135	NM_000222.2	ENST00000288135	NM_000222.2	ONCOGENE	7	Yes	Yes	Yes	Yes	Yes	Yes	Yes	C-Kit, CD117, PBT, SCFR
KRAS	3845	ENST00000311936	NM_004985.3	ENST00000311936	NM_004985.3	ONCOGENE	7	Yes	Yes	Yes	Yes	Yes	Yes	Yes	K-Ras4B, KRAS1, KRAS2
MAP2K1	5604	ENST00000307102	NM_002755.3	ENST00000307102	NM_002755.3	ONCOGENE	7	Yes	Yes	Yes	Yes	Yes	Yes	Yes	MAPKK1, MEK1, PRKMK1
MET	4233	ENST00000397752	NM_000245.2	ENST00000397752	NM_000245.2	ONCOGENE	7	Yes	Yes	Yes	Yes	Yes	Yes	Yes	DFNB97, HGFR, RCCP2
MPL	4352	ENST00000372470	NM_005373.2	ENST00000372470	NM_005373.2	ONCOGENE	7	Yes	Yes	Yes	Yes	Yes	Yes	Yes	CD110, THPOR, TPOR
MYD88	4615	ENST00000396334	NM_002468.4	ENST00000396334	NM_002468.5	ONCOGENE	7	Yes	Yes	Yes	Yes	Yes	Yes	Yes
NFE2L2	4780	ENST00000397062	NM_006164.4	ENST00000397062	NM_006164.4	ONCOGENE	7	Yes	Yes	Yes	Yes	Yes	Yes	Yes
NRAS	4893	ENST00000369535	NM_002524.4	ENST00000369535	NM_002524.4	ONCOGENE	7	Yes	Yes	Yes	Yes	Yes	Yes	Yes	N-ras
PDGFRA	5156	ENST00000257290	NM_006206.4	ENST00000257290	NM_006206.4	ONCOGENE	7	Yes	Yes	Yes	Yes	Yes	Yes	Yes	CD140a, GAS9, PDGFR2
PIK3CA	5290	ENST00000263967	NM_006218.2	ENST00000263967	NM_006218.2	ONCOGENE	7	Yes	Yes	Yes	Yes	Yes	Yes	Yes	PI3K
PTPN11	5781	ENST00000351677	NM_002834.3	ENST00000351677	NM_002834.3	ONCOGENE	7	Yes	Yes	Yes	Yes	Yes	Yes	Yes	BPTP3, NS1, PTP2C, SH-PTP2, SHP-2, SHP2
RET	5979	ENST00000355710	NM_020975.4	ENST00000355710	NM_020975.4	ONCOGENE	7	Yes	Yes	Yes	Yes	Yes	Yes	Yes	CDHF12, CDHR16, HSCR1, MEN2A, MEN2B, MTC1, RET51
SF3B1	23451	ENST00000335508	NM_012433.2	ENST00000335508	NM_012433.2	ONCOGENE	7	Yes	Yes	Yes	Yes	Yes	Yes	Yes	Hsh155, PRPF10, Prp10, SAP155, SF3b155
SMO	6608	ENST00000249373	NM_005631.4	ENST00000249373	NM_005631.4	ONCOGENE	7	Yes	Yes	Yes	Yes	Yes	Yes	Yes	FZD11, SMOH
U2AF1	7307	ENST00000291552	NM_006758.2	ENST00000291552	NM_006758.2	ONCOGENE	7	Yes	Yes	Yes	Yes	Yes	Yes	Yes	RNU2AF1, U2AF35, U2AFBP
AKT2	208	ENST00000392038	NM_001626.4	ENST00000392038	NM_001626.4	ONCOGENE	6	Yes	Yes	Yes	Yes	Yes	No	Yes	PKB尾
BCL6	604	ENST00000232014	NM_001706.4	ENST00000232014	NM_001706.4	ONCOGENE	6	Yes	Yes	Yes	Yes	Yes	No	Yes	BCL5, BCL6A, LAZ3, ZBTB27, ZNF51
BRD4	23476	ENST00000263377	NM_058243.2	ENST00000263377	NM_058243.2	ONCOGENE	6	Yes	Yes	Yes	Yes	Yes	No	Yes	HUNK1, HUNKI, MCAP
BTK	695	ENST00000308731	NM_000061.2	ENST00000308731	NM_000061.2	ONCOGENE	6	Yes	Yes	Yes	Yes	Yes	No	Yes	AGMX1, ATK, IMD1, PSCTK1, XLA
CALR	811	ENST00000316448	NM_004343.3	ENST00000316448	NM_004343.3	ONCOGENE	6	Yes	Yes	Yes	Yes	Yes	No	Yes	CRT, FLJ26680, RO, SSA, cC1qR
CCND1	595	ENST00000227507	NM_053056.2	ENST00000227507	NM_053056.2	ONCOGENE	6	Yes	Yes	Yes	Yes	Yes	No	Yes	BCL1, D11S287E, PRAD1, U21B31
CCND2	894	ENST00000261254	NM_001759.3	ENST00000261254	NM_001759.3	ONCOGENE	6	Yes	Yes	Yes	Yes	Yes	No	Yes
CCND3	896	ENST00000372991	NM_001760.3	ENST00000372991	NM_001760.3	ONCOGENE	6	Yes	Yes	Yes	Yes	Yes	No	Yes
CCNE1	898	ENST00000262643	NM_001238.2	ENST00000262643	NM_001238.2	ONCOGENE	6	Yes	Yes	Yes	Yes	Yes	No	Yes	CCNE
CD274	29126	ENST00000381577	NM_014143.3	ENST00000381577	NM_014143.3	ONCOGENE	6	Yes	Yes	Yes	Yes	Yes	No	Yes	B7-H, B7-H1, B7H1, PD-L1, PDCD1LG1, PDL1
CD79A	973	ENST00000221972	NM_001783.3	ENST00000221972	NM_001783.3	ONCOGENE	6	Yes	Yes	Yes	Yes	Yes	No	Yes	IGA, MB-1
CD79B	974	ENST00000392795	NM_001039933.1	ENST00000392795	NM_001039933.1	ONCOGENE	6	Yes	Yes	Yes	Yes	Yes	No	Yes	B29, IGB
CDK4	1019	ENST00000257904	NM_000075.3	ENST00000257904	NM_000075.3	ONCOGENE	6	Yes	Yes	Yes	Yes	Yes	No	Yes	PSK-J3
CDK6	1021	ENST00000265734	NM_001145306.1	ENST00000265734	NM_001145306.1	ONCOGENE	6	Yes	Yes	Yes	Yes	Yes	No	Yes	PLSTIRE
CRLF2	64109	ENST00000381566	NM_022148.2	ENST00000381566	NM_022148.4	ONCOGENE	6	Yes	Yes	Yes	No	Yes	Yes	Yes	CRL2, TSLPR
CSF3R	1441	ENST00000361632	NM_000760.3	ENST00000361632	NM_000760.3	ONCOGENE	6	Yes	Yes	Yes	Yes	Yes	No	Yes	CD114, GCSFR
CXCR4	7852	ENST00000241393	NM_003467.2	ENST00000241393	NM_003467.2	ONCOGENE	6	Yes	Yes	Yes	Yes	Yes	No	Yes	CD184, D2S201E, HM89, HSY3RR, LESTR, NPY3R, NPYY3R, fusin
DDR2	4921	ENST00000367921	NM_006182.2	ENST00000367921	NM_006182.2	ONCOGENE	6	Yes	Yes	Yes	Yes	Yes	No	Yes	NTRKR3, TYRO10
ERBB3	2065	ENST00000267101	NM_001982.3	ENST00000267101	NM_001982.3	ONCOGENE	6	Yes	Yes	Yes	Yes	Yes	No	Yes	HER3, LCCS2
ERBB4	2066	ENST00000342788	NM_005235.2	ENST00000342788	NM_005235.2	ONCOGENE	6	Yes	Yes	Yes	Yes	Yes	No	Yes	ALS19, HER4
ERG	2078	ENST00000288319	NM_182918.3	ENST00000288319	NM_182918.3	ONCOGENE	6	Yes	Yes	Yes	Yes	Yes	No	Yes	erg-3
ESR1	2099	ENST00000206249	NM_001122740.1	ENST00000206249	NM_001122740.1	ONCOGENE	6	Yes	Yes	Yes	Yes	Yes	No	Yes	ER-alpha, ESR, Era, NR3A1
FGFR1	2260	ENST00000425967	NM_001174067.1	ENST00000425967	NM_001174067.1	ONCOGENE	6	Yes	Yes	Yes	Yes	Yes	No	Yes	BFGFR, CD331, CEK, FLT2, H5, KAL2, N-SAM
FGFR4	2264	ENST00000292408	NM_213647.1	ENST00000292408	NM_213647.1	ONCOGENE	6	Yes	Yes	Yes	Yes	Yes	No	Yes	CD334, JTK2
H3-3A	3020	ENST00000366813	NM_002107.4	ENST00000366815	NM_002107.4	ONCOGENE	6	Yes	Yes	Yes	Yes	No	Yes	Yes	H3.3A, H3F3, H3F3A
HGF	3082	ENST00000222390	NM_000601.4	ENST00000222390	NM_000601.4	ONCOGENE	6	Yes	Yes	Yes	Yes	Yes	No	Yes	DFNB39, F-TCF, HGFB, HPTA
IRF4	3662	ENST00000380956	NM_002460.3	ENST00000380956	NM_002460.3	ONCOGENE	6	Yes	Yes	Yes	Yes	Yes	No	Yes	LSIRF, MUM1
JUN	3725	ENST00000371222	NM_002228.3	ENST00000371222	NM_002228.3	ONCOGENE	6	Yes	Yes	Yes	Yes	Yes	No	Yes	AP-1, c-Jun
KDM5A	5927	ENST00000399788	NM_001042603.1	ENST00000399788	NM_001042603.1	ONCOGENE	6	Yes	Yes	Yes	Yes	Yes	No	Yes	JARID1A, RBBP2
KDR	3791	ENST00000263923	NM_002253.2	ENST00000263923	NM_002253.2	ONCOGENE	6	Yes	Yes	Yes	Yes	Yes	No	Yes	CD309, FLK1, VEGFR, VEGFR2
MAP2K2	5605	ENST00000262948	NM_030662.3	ENST00000262948	NM_030662.3	ONCOGENE	6	Yes	Yes	Yes	Yes	Yes	No	Yes	MEK2, PRKMK2
MAPK1	5594	ENST00000215832	NM_002745.4	ENST00000215832	NM_002745.4	ONCOGENE	6	Yes	Yes	Yes	Yes	Yes	No	Yes	ERK2, MAPK2, PRKM1, PRKM2, p41mapk
MDM2	4193	ENST00000462284	NM_002392.5	ENST00000258149	NM_002392.5	ONCOGENE	6	Yes	Yes	Yes	Yes	Yes	No	Yes	HDM2, MGC5370
MDM4	4194	ENST00000367182	NM_002393.4	ENST00000367182	NM_002393.4	ONCOGENE	6	Yes	Yes	Yes	Yes	Yes	No	Yes	HDMX, MDMX
MTOR	2475	ENST00000361445	NM_004958.3	ENST00000361445	NM_004958.3	ONCOGENE	6	Yes	Yes	Yes	Yes	Yes	No	Yes	FLJ44809, FRAP, FRAP1, FRAP2, RAFT1, RAPT1
MYC	4609	ENST00000377970	NM_002467.4	ENST00000621592	NM_002467.4	ONCOGENE	6	Yes	Yes	Yes	Yes	Yes	No	Yes	MYCC, bHLHe39, c-Myc
MYCL	4610	ENST00000397332	NM_001033082.2	ENST00000397332	NM_001033082.2	ONCOGENE	6	Yes	Yes	Yes	Yes	Yes	No	Yes	LMYC, MYCL1, bHLHe38
MYCN	4613	ENST00000281043	NM_005378.4	ENST00000281043	NM_005378.4	ONCOGENE	6	Yes	Yes	Yes	Yes	Yes	No	Yes	MYCNOT, N-myc, NMYC, bHLHe37
NKX2-1	7080	ENST00000354822	NM_001079668.2	ENST00000354822	NM_001079668.2	ONCOGENE	6	Yes	Yes	Yes	Yes	Yes	No	Yes	BCH, NKX2A, TITF1, TTF-1
NSD2	7468	ENST00000382891	NM_001042424.2	ENST00000382891	NM_001042424.2	ONCOGENE	6	Yes	Yes	Yes	Yes	Yes	No	Yes	KMT3G, MMSET, WHSC1
NTRK1	4914	ENST00000524377	NM_002529.3	ENST00000524377	NM_002529.3	ONCOGENE	6	Yes	Yes	Yes	Yes	Yes	No	Yes	MTC, TRKA
NTRK2	4915	ENST00000277120	NM_006180.3	ENST00000277120	NM_006180.3	ONCOGENE	6	Yes	Yes	Yes	Yes	Yes	No	Yes	TRKB
NTRK3	4916	ENST00000360948	NM_001012338.2	ENST00000360948	NM_001012338.2	ONCOGENE	6	Yes	Yes	Yes	Yes	Yes	No	Yes	TRKC
PDCD1LG2	80380	ENST00000397747	NM_025239.3	ENST00000397747	NM_025239.3	ONCOGENE	6	Yes	Yes	Yes	Yes	Yes	No	Yes	B7-DC, Btdc, CD273, PD-L2, PDL2, bA574F11.2
PDGFRB	5159	ENST00000261799	NM_002609.3	ENST00000261799	NM_002609.3	ONCOGENE	6	Yes	Yes	Yes	Yes	Yes	No	Yes	CD140b, JTK12, PDGFR, PDGFR1
RAF1	5894	ENST00000251849	NM_002880.3	ENST00000251849	NM_002880.3	ONCOGENE	6	Yes	Yes	Yes	Yes	Yes	No	Yes	CRAF, Raf-1, c-Raf
ROS1	6098	ENST00000368508	NM_002944.2	ENST00000368508	NM_002944.2	ONCOGENE	6	Yes	Yes	Yes	Yes	Yes	No	Yes	MCF3, ROS, c-ros-1
SOX2	6657	ENST00000325404	NM_003106.3	ENST00000325404	NM_003106.3	ONCOGENE	6	Yes	Yes	Yes	Yes	Yes	No	Yes
SRC	6714	ENST00000358208	NM_198291.2	ENST00000358208	NM_198291.2	ONCOGENE	6	Yes	Yes	Yes	Yes	Yes	No	Yes	ASV, SRC1, c-src
STAT3	6774	ENST00000264657	NM_139276.2	ENST00000264657	NM_139276.2	ONCOGENE	6	Yes	Yes	Yes	Yes	Yes	No	Yes	APRF
SYK	6850	ENST00000375746	NM_003177.5	ENST00000375746	NM_003177.5	ONCOGENE	6	Yes	Yes	Yes	Yes	Yes	No	Yes
XPO1	7514	ENST00000401558	NM_003400.3	ENST00000401558	NM_003400.3	ONCOGENE	6	Yes	Yes	Yes	Yes	Yes	No	Yes	CRM-1, CRM1, emb
AKT3	10000	ENST00000263826	NM_005465.4	ENST00000263826	NM_005465.4	ONCOGENE	5	Yes	Yes	Yes	Yes	Yes	No	No	PKBG, PRKBG, RAC-gamma
ARAF	369	ENST00000377045	NM_001654.4	ENST00000377045	NM_001654.4	ONCOGENE	5	Yes	Yes	Yes	Yes	Yes	No	No	ARAF1
AURKA	6790	ENST00000312783	NM_003600.2	ENST00000312783	NM_003600.2	ONCOGENE	5	Yes	Yes	Yes	Yes	Yes	No	No	AIK, ARK1, AurA, BTAK, PPP1R47, STK15, STK6
AURKB	9212	ENST00000585124	NM_004217.3	ENST00000585124	NM_004217.3	ONCOGENE	5	Yes	Yes	Yes	Yes	Yes	No	No	ARK2, Aik2, AurB, IPL1, PPP1R48, STK12, STK5
AXL	558	ENST00000301178	NM_021913.4	ENST00000301178	NM_021913.4	ONCOGENE	5	Yes	Yes	Yes	Yes	Yes	No	No	JTK11, Tyro7, UFO
BCR	613	ENST00000305877	NM_004327.3	ENST00000305877	NM_004327.3	ONCOGENE	5	Yes	No	Yes	Yes	Yes	No	Yes	ALL, BCR1, CML, D22S11, D22S662, PHL
CDK8	1024	ENST00000381527	NM_001260.1	ENST00000381527	NM_001260.1	ONCOGENE	5	Yes	Yes	Yes	Yes	Yes	No	No	K35
CRKL	1399	ENST00000354336	NM_005207.3	ENST00000354336	NM_005207.3	ONCOGENE	5	Yes	Yes	Yes	Yes	Yes	No	No
DOT1L	84444	ENST00000398665	NM_032482.2	ENST00000398665	NM_032482.2	ONCOGENE	5	Yes	Yes	Yes	Yes	Yes	No	No	DOT1, KIAA1814, KMT4
EIF4A2	1974	ENST00000323963	NM_001967.3	ENST00000323963	NM_001967.3	ONCOGENE	5	Yes	Yes	Yes	No	Yes	No	Yes	BM-010, DDX2B
ETV1	2115	ENST00000405192	NM_001163147.1	ENST00000405192	NM_001163147.1	ONCOGENE	5	Yes	Yes	Yes	No	Yes	No	Yes	ER81
FGF19	9965	ENST00000294312	NM_005117.2	ENST00000294312	NM_005117.2	ONCOGENE	5	Yes	Yes	Yes	Yes	Yes	No	No
FGF3	2248	ENST00000334134	NM_005247.2	ENST00000334134	NM_005247.2	ONCOGENE	5	Yes	Yes	Yes	Yes	Yes	No	No	HBGF-3, INT2
FGF4	2249	ENST00000168712	NM_002007.2	ENST00000168712	NM_002007.2	ONCOGENE	5	Yes	Yes	Yes	Yes	Yes	No	No	HBGF-4, HST, HST-1, HSTF1, K-FGF, KFGF
FLT1	2321	ENST00000282397	NM_002019.4	ENST00000282397	NM_002019.4	ONCOGENE	5	Yes	Yes	Yes	Yes	Yes	No	No	FLT, VEGFR1
FLT4	2324	ENST00000261937	NM_182925.4	ENST00000261937	NM_182925.4	ONCOGENE	5	Yes	Yes	Yes	No	Yes	No	Yes	VEGFR-3, VEGFR3
GSK3B	2932	ENST00000316626	NM_002093.3	ENST00000316626	NM_002093.3	ONCOGENE	5	Yes	Yes	Yes	Yes	Yes	No	No
IGF1R	3480	ENST00000268035	NM_000875.3	ENST00000650285	NM_000875.3	ONCOGENE	5	Yes	Yes	Yes	Yes	Yes	No	No	CD221, IGFIR, IGFR, JTK13, MGC18216
IKBKE	9641	ENST00000367120	NM_014002.3	ENST00000581977	NM_014002.3	ONCOGENE	5	Yes	Yes	Yes	Yes	Yes	No	No	IKK-i, IKKE, KIAA0151
IL7R	3575	ENST00000303115	NM_002185.3	ENST00000303115	NM_002185.3	ONCOGENE	5	Yes	Yes	Yes	No	Yes	No	Yes	CD127, IL7RA
IRS2	8660	ENST00000375856	NM_003749.2	ENST00000375856	NM_003749.2	ONCOGENE	5	Yes	Yes	Yes	Yes	Yes	No	No
LMO1	4004	ENST00000335790	NM_002315.2	ENST00000335790	NM_002315.2	ONCOGENE	5	Yes	Yes	Yes	No	Yes	No	Yes	RBTN1, RHOM1
MAP3K13	9175	ENST00000265026	NM_004721.4	ENST00000265026	NM_004721.4	ONCOGENE	5	Yes	Yes	Yes	Yes	No	No	Yes	LZK, MEKK13
MCL1	4170	ENST00000369026	NM_021960.4	ENST00000369026	NM_021960.4	ONCOGENE	5	Yes	Yes	Yes	Yes	Yes	No	No	BCL2L3, Mcl-1
MEF2B	100271849	ENST00000162023	NM_001145785.1	ENST00000424583	NM_001145785.1	ONCOGENE	5	Yes	Yes	Yes	Yes	Yes	No	No	RSRFR2
MSI2	124540	ENST00000284073	NM_138962.2	ENST00000284073	NM_138962.2	ONCOGENE	5	Yes	Yes	Yes	No	Yes	No	Yes
NT5C2	22978	ENST00000343289	NM_001134373.2	ENST00000343289	NM_001134373.2	ONCOGENE	5	Yes	No	Yes	Yes	Yes	No	Yes	GMP, NT5B, PNT5, SPG45, SPG65, cN-II
PDCD1	5133	ENST00000334409	NM_005018.2	ENST00000334409	NM_005018.2	ONCOGENE	5	Yes	Yes	Yes	Yes	Yes	No	No	CD279, PD-1, SLEB2, hSLE1
PIK3CB	5291	ENST00000289153	NM_006219.2	ENST00000289153	NM_006219.2	ONCOGENE	5	Yes	Yes	Yes	Yes	No	No	Yes	PIK3C1
PPARG	5468	ENST00000287820	NM_015869.4	ENST00000287820	NM_015869.4	ONCOGENE	5	Yes	Yes	Yes	Yes	No	No	Yes	NR1C3, PPARG1, PPARG2, PPARgamma
RAC1	5879	ENST00000356142	NM_018890.3	ENST00000356142	NM_018890.3	ONCOGENE	5	Yes	Yes	Yes	Yes	No	No	Yes	Rac-1, TC-25, p21-Rac1
REL	5966	ENST00000295025	NM_002908.2	ENST00000295025	NM_002908.2	ONCOGENE	5	Yes	Yes	Yes	Yes	No	No	Yes	HIVEN86A, I-Rel, c-Rel
RHOA	387	ENST00000418115	NM_001664.2	ENST00000418115	NM_001664.2	ONCOGENE	5	Yes	Yes	Yes	No	Yes	No	Yes	ARH12, ARHA, RHOH12, Rho12
RICTOR	253260	ENST00000357387	NM_152756.3	ENST00000357387	NM_152756.3	ONCOGENE	5	Yes	Yes	Yes	Yes	Yes	No	No	AVO3, KIAA1999, MGC39830, PIA
RPTOR	57521	ENST00000306801	NM_020761.2	ENST00000306801	NM_020761.2	ONCOGENE	5	Yes	Yes	Yes	Yes	Yes	No	No	KIAA1303, KOG1, Mip1, raptor
SETBP1	26040	ENST00000282030	NM_015559.2	ENST00000649279	NM_015559.2	ONCOGENE	5	Yes	No	Yes	No	Yes	Yes	Yes	KIAA0437, SEB
STAT5B	6777	ENST00000293328	NM_012448.3	ENST00000293328	NM_012448.3	ONCOGENE	5	Yes	Yes	Yes	No	Yes	No	Yes
TERT	7015	ENST00000310581	NM_198253.2	ENST00000310581	NM_198253.2	ONCOGENE	5	Yes	Yes	Yes	Yes	No	No	Yes	EST2, TCS1, TP2, TRT, hEST2
TOP1	7150	ENST00000361337	NM_003286.2	ENST00000361337	NM_003286.2	ONCOGENE	5	Yes	Yes	Yes	No	Yes	No	Yes
TSHR	7253	ENST00000298171	NM_000369.2	ENST00000541158	NM_000369.2	ONCOGENE	5	Yes	Yes	Yes	No	Yes	Yes	No	LGR3
ACVR1	90	ENST00000263640	NM_001111067.2	ENST00000263640	NM_001111067.2	ONCOGENE	4	Yes	Yes	Yes	No	No	No	Yes	ACVR1A, ACVRLK2, ALK2, SKR1
DNMT1	1786	ENST00000340748	NM_001379.2	ENST00000340748	NM_001379.2	ONCOGENE	4	Yes	Yes	Yes	No	No	Yes	No	CXXC9, DNMT, MCMT
ETV4	2118	ENST00000319349	NM_001079675.2	ENST00000319349	NM_001079675.2	ONCOGENE	4	Yes	No	No	Yes	Yes	No	Yes	E1A-F, E1AF, PEA3
ETV5	2119	ENST00000306376	NM_004454.2	ENST00000306376	NM_004454.2	ONCOGENE	4	Yes	No	No	Yes	Yes	No	Yes	ERM
EWSR1	2130	ENST00000397938	NM_005243.3	ENST00000397938	NM_005243.3	ONCOGENE	4	Yes	No	No	Yes	Yes	No	Yes	EWS
GLI1	2735	ENST00000228682	NM_005269.2	ENST00000228682	NM_005269.2	ONCOGENE	4	Yes	Yes	Yes	No	Yes	No	No	GLI
HDAC1	3065	ENST00000373548	NM_004964.2	ENST00000373548	NM_004964.2	ONCOGENE	4	Yes	No	Yes	Yes	Yes	No	No	GON-10, HD1, KDAC1, RPD3L1
LYN	4067	ENST00000519728	NM_002350.3	ENST00000519728	NM_002350.3	ONCOGENE	4	Yes	Yes	Yes	Yes	No	No	No	JTK8
MAP3K14	9020	ENST00000344686	NM_003954.3	ENST00000344686	NM_003954.3	ONCOGENE	4	Yes	Yes	Yes	No	Yes	No	No	FTDCR1B, HS, HSNIK
MST1R	4486	ENST00000296474	NM_002447.2	ENST00000296474	NM_002447.2	ONCOGENE	4	Yes	Yes	Yes	Yes	No	No	No	CD136, CDw136, PTK8, RON, SEA
MYB	4602	ENST00000367814	NM_005375	ENST00000367814	NM_005375	ONCOGENE	4	Yes	No	No	Yes	Yes	No	Yes	c-myb
PIK3CG	5294	ENST00000359195	NM_002649.2	ENST00000359195	NM_002649.2	ONCOGENE	4	Yes	Yes	Yes	No	Yes	No	No
PLCG2	5336	ENST00000359376	NM_002661.3	ENST00000564138	NM_002661.3	ONCOGENE	4	Yes	Yes	Yes	No	Yes	No	No
PPM1D	8493	ENST00000305921	NM_003620.3	ENST00000305921	NM_003620.3	ONCOGENE	4	Yes	Yes	Yes	No	No	No	Yes	PP2C-DELTA, Wip1
PRKCI	5584	ENST00000295797	NM_002740.5	ENST00000295797	NM_002740.5	ONCOGENE	4	Yes	Yes	Yes	Yes	No	No	No	DXS1179E, PKCI
RRAS2	22800	ENST00000256196	NM_012250.5	ENST00000256196	NM_012250.5	ONCOGENE	4	Yes	Yes	Yes	No	No	No	Yes	TC21
RUNX1T1	862	ENST00000265814	NM_001198626.1	ENST00000265814	NM_001198626.1	ONCOGENE	4	Yes	No	Yes	No	Yes	No	Yes	AML1T1, CBFA2T1, ETO, MTG8, ZMYND2
SGK1	6446	ENST00000237305	NM_005627.3	ENST00000237305	NM_005627.3	ONCOGENE	4	Yes	No	Yes	Yes	Yes	No	No	SGK
STAT5A	6776	ENST00000345506	NM_003152.3	ENST00000345506	NM_003152.3	ONCOGENE	4	Yes	Yes	Yes	No	Yes	No	No	STAT5
STAT6	6778	ENST00000300134	NM_001178078.1	ENST00000300134	NM_001178078.1	ONCOGENE	4	Yes	No	Yes	No	Yes	No	Yes	D12S1644, IL-4-STAT
TBL1XR1	79718	ENST00000430069	NM_024665.4	ENST00000430069	NM_024665.4	ONCOGENE	4	Yes	No	Yes	No	Yes	No	Yes	C21, DC42, FLJ12894, IRA1, TBLR1
VEGFA	7422	ENST00000523873	NM_001171623.1	ENST00000523873	NM_001171623.1	ONCOGENE	4	Yes	Yes	Yes	Yes	No	No	No	VEGF, VEGF-A, VPF
WWTR1	25937	ENST00000360632	NM_001168280.1	ENST00000360632	NM_001168280.1	ONCOGENE	4	Yes	Yes	Yes	No	No	No	Yes	DKFZp586I1419
ABL2	27	ENST00000502732	NM_007314.3	ENST00000502732	NM_007314.3	ONCOGENE	3	Yes	No	No	No	Yes	No	Yes	ABLL
AFF4	27125	ENST00000265343	NM_014423	ENST00000265343	NM_014423	ONCOGENE	3	Yes	No	No	No	Yes	No	Yes	AF5Q31, MCEF
ATF1	466	ENST00000262053	NM_005171.4	ENST00000262053	NM_005171.4	ONCOGENE	3	Yes	No	No	No	Yes	No	Yes	TREB36
ATIC	471	ENST00000236959	NM_004044	ENST00000236959	NM_004044	ONCOGENE	3	Yes	No	No	No	Yes	No	Yes	AICARFT, IMPCHASE, PURH
BCL2L2	599	ENST00000250405	NM_004050	ENST00000250405	NM_004050	ONCOGENE	3	Yes	No	No	Yes	Yes	No	No	BCL-W, KIAA0271, PPP1R51
BCL3	602	ENST00000164227	NM_005178	ENST00000164227	NM_005178	ONCOGENE	3	Yes	No	No	No	Yes	No	Yes	BCL4, D19S37
BCL9	607	ENST00000234739	NM_004326.3	ENST00000234739	NM_004326.3	ONCOGENE	3	Yes	No	No	No	Yes	No	Yes
CD276	80381	ENST00000318443	NM_001024736.1	ENST00000318443	NM_001024736.1	ONCOGENE	3	Yes	Yes	Yes	No	No	No	No	B7-H3, B7H3, B7RP-2
CD70	970	ENST00000245903	NM_001252	ENST00000245903	NM_001252	ONCOGENE	3	Yes	No	No	Yes	Yes	No	No	CD27L, CD27LG, TNFSF7
CD74	972	ENST00000009530	NM_001025159	ENST00000009530	NM_001025159	ONCOGENE	3	Yes	No	No	Yes	No	No	Yes	DHLAG
CDC42	998	ENST00000344548	NM_001791.3	ENST00000344548	NM_001791.3	ONCOGENE	3	Yes	Yes	Yes	No	No	No	No	CDC42Hs, G25K
COL1A1	1277	ENST00000225964	NM_000088	ENST00000225964	NM_000088	ONCOGENE	3	Yes	No	No	No	Yes	No	Yes
CTLA4	1493	ENST00000302823	NM_005214.4	ENST00000648405	NM_005214.4	ONCOGENE	3	Yes	Yes	Yes	No	No	No	No	CD152, CELIAC3, CTLA-4, GSE, IDDM12
CYSLTR2	57105	ENST00000282018	NM_020377.2	ENST00000282018	NM_020377.2	ONCOGENE	3	Yes	Yes	Yes	No	No	No	No	CYSLT2R, CysLT(2)
DCUN1D1	54165	ENST00000292782	NM_020640.2	ENST00000292782	NM_020640.2	ONCOGENE	3	Yes	Yes	Yes	No	No	No	No	DCUN1L1, RP42, SCCRO, SCRO, Tes3
DEK	7913	ENST00000397239	NM_003472.3	ENST00000652689	NM_003472.4	ONCOGENE	3	Yes	No	No	No	Yes	No	Yes	D6S231E
DNM2	1785	ENST00000355667	NM_001005360	ENST00000355667	NM_001005360	ONCOGENE	3	Yes	No	No	No	Yes	No	Yes	CMT2M, CMTDI1, CMTDIB, DI-CMTB, DYN2, DYNII
E2F3	1871	ENST00000346618	NM_001949.4	ENST00000346618	NM_001949.4	ONCOGENE	3	Yes	Yes	Yes	No	No	No	No
EGFL7	51162	ENST00000308874	NM_201446.2	ENST00000308874	NM_201446.2	ONCOGENE	3	Yes	Yes	Yes	No	No	No	No	ZNEU1
EIF4E	1977	ENST00000280892	NM_001130678.1	ENST00000280892	NM_001130678.1	ONCOGENE	3	Yes	Yes	Yes	No	No	No	No	EIF4E1, EIF4EL1, EIF4F
ELF4	2000	ENST00000308167	NM_001127197	ENST00000308167	NM_001127197	ONCOGENE	3	Yes	No	No	No	Yes	No	Yes	ELFR
ELL	8178	ENST00000262809	NM_006532	ENST00000262809	NM_006532	ONCOGENE	3	Yes	No	No	No	Yes	No	Yes	C19orf17, ELL1, Men, PPP1R68
EML4	27436	ENST00000318522	NM_019063.3	ENST00000318522	NM_019063.5	ONCOGENE	3	Yes	No	No	No	Yes	No	Yes	C2orf2, ELP120, ROPP120
EMSY	56946	ENST00000334736	NM_020193	ENST00000334736	NM_020193	ONCOGENE	3	Yes	No	No	Yes	Yes	No	No	C11orf30
EZH1	2145	ENST00000428826	NM_001991.3	ENST00000428826	NM_001991.3	ONCOGENE	3	Yes	Yes	Yes	No	No	No	No	KIAA0388, KMT6B
FGF10	2255	ENST00000264664	NM_004465	ENST00000264664	NM_004465	ONCOGENE	3	Yes	No	No	Yes	Yes	No	No
FGF23	8074	ENST00000237837	NM_020638	ENST00000237837	NM_020638	ONCOGENE	3	Yes	No	No	Yes	Yes	No	No
FGF6	2251	ENST00000228837	NM_020996	ENST00000228837	NM_020996	ONCOGENE	3	Yes	No	No	Yes	Yes	No	No
FLI1	2313	ENST00000527786	NM_002017.4	ENST00000527786	NM_002017.4	ONCOGENE	3	Yes	No	No	No	Yes	No	Yes	SIC-1
FUS	2521	ENST00000254108	NM_004960	ENST00000254108	NM_004960	ONCOGENE	3	Yes	No	No	No	Yes	No	Yes	ALS6, HNRNPP2, TLS, hnRNP-P2
FYN	2534	ENST00000368678	NM_153047.3	ENST00000368678	NM_153047.3	ONCOGENE	3	Yes	Yes	Yes	No	No	No	No	MGC45350
GNA12	2768	ENST00000275364	NM_007353.2	ENST00000275364	NM_007353.2	ONCOGENE	3	Yes	No	Yes	No	Yes	No	No	gep
GNB1	2782	ENST00000378609	NM_001282539.1	ENST00000378609	NM_001282539.1	ONCOGENE	3	Yes	Yes	Yes	No	No	No	No
GREM1	26585	ENST00000300177	NM_013372.6	ENST00000300177	NM_013372.6	ONCOGENE	3	Yes	Yes	Yes	No	No	No	No	CKTSF1B1, CRAC1, DAND2, DRM, HMPS, gremlin
H1-4	3008	ENST00000304218	NM_005321.2	ENST00000304218	NM_005321.2	ONCOGENE	3	Yes	No	Yes	No	Yes	No	No	H1.4, H1F4, H1e, H1s-4, HIST1H1E
H2AC17	8336	ENST00000359611	NM_003514	ENST00000359611	NM_003514	ONCOGENE	3	Yes	No	Yes	No	Yes	No	No	H2A.1, H2A/n, H2AFN, HIST1H2AM
HDAC7	51564	ENST00000427332	XM_011538481.1	ENST00000427332	XM_011538481.1	ONCOGENE	3	Yes	No	Yes	No	Yes	No	No	DKFZP586J0917, HDAC7A
HIF1A	3091	ENST00000337138	NM_001530.3	ENST00000337138	NM_001530.3	ONCOGENE	3	Yes	No	Yes	No	No	No	Yes	HIF-1alpha, HIF1, MOP1, PASD8, bHLHe78
HMGA1	3159	ENST00000311487	NM_145899	ENST00000311487	NM_145899	ONCOGENE	3	Yes	No	No	No	Yes	No	Yes	HMGIY
HMGA2	8091	ENST00000403681	NM_003483	ENST00000403681	NM_003483	ONCOGENE	3	Yes	No	No	No	Yes	No	Yes	BABL, HMGIC, LIPO
HSP90AA1	3320	ENST00000216281	NM_005348	ENST00000216281	NM_005348	ONCOGENE	3	Yes	No	No	No	Yes	No	Yes	FLJ31884, HSP90N, HSPC1, HSPCA, Hsp89, Hsp90
ICOSLG	23308	ENST00000407780	NM_015259.4	ENST00000407780	NM_015259.4	ONCOGENE	3	Yes	Yes	Yes	No	No	No	No	B7-H2, B7H2, B7RP-1, B7RP1, B7h, CD275, GL50, ICOS-L, ICOSL, KIAA0653
IGF1	3479	ENST00000307046	NM_001111285.1	ENST00000307046	NM_001111285.1	ONCOGENE	3	Yes	Yes	Yes	No	No	No	No	IGF, IGF-I, IGF1A, IGFI
IGF2	3481	ENST00000434045	NM_001127598.1	ENST00000434045	NM_001127598.1	ONCOGENE	3	Yes	Yes	Yes	No	No	No	No	C11orf43, FLJ44734, IGF-II
INSR	3643	ENST00000302850	NM_000208.2	ENST00000302850	NM_000208.2	ONCOGENE	3	Yes	Yes	Yes	No	No	No	No	CD220
IRS1	3667	ENST00000305123	NM_005544.2	ENST00000305123	NM_005544.2	ONCOGENE	3	Yes	Yes	Yes	No	No	No	No	HIRS-1
LCK	3932	ENST00000336890	NM_001042771.2	ENST00000336890	NM_001042771.2	ONCOGENE	3	Yes	No	Yes	No	No	No	Yes
LEF1	51176	ENST00000265165	NM_016269	ENST00000265165	NM_016269	ONCOGENE	3	Yes	No	No	No	Yes	No	Yes	TCF10, TCF1ALPHA, TCF7L3
LMO2	4005	ENST00000395833	NM_001142315.1	ENST00000395833	NM_001142315.1	ONCOGENE	3	Yes	No	No	No	Yes	No	Yes	RBTN2, RBTNL1, RHOM2, TTG2
MAFB	9935	ENST00000373313	NM_005461.4	ENST00000373313	NM_005461.4	ONCOGENE	3	Yes	No	No	No	Yes	No	Yes	KRML
MAPK3	5595	ENST00000263025	NM_002746.2	ENST00000263025	NM_002746.2	ONCOGENE	3	Yes	Yes	Yes	No	No	No	No	ERK1, PRKM3, p44erk1, p44mapk
MECOM	2122	ENST00000468789	NM_001105078.3	ENST00000468789	NM_001105078.3	ONCOGENE	3	Yes	No	No	No	Yes	No	Yes	EVI1, KMT8E, MDS1, MDS1-EVI1, PRDM3
MLLT10	8028	ENST00000307729	NM_001195626.1	ENST00000307729	NM_001195626.1	ONCOGENE	3	Yes	No	No	No	Yes	No	Yes	AF10
MLLT3	4300	ENST00000380338	NM_004529	ENST00000380338	NM_004529	ONCOGENE	3	Yes	No	No	No	Yes	No	Yes	AF-9, AF9, YEATS3
MN1	4330	ENST00000302326	NM_002430	ENST00000302326	NM_002430	ONCOGENE	3	Yes	No	No	No	Yes	No	Yes	MGCR, MGCR1, MGCR1-PEN
MSI1	4440	ENST00000257552	NM_002442.3	ENST00000257552	NM_002442.3	ONCOGENE	3	Yes	Yes	Yes	No	No	No	No
NCOA3	8202	ENST00000371998	NM_181659.2	ENST00000371998	NM_181659.2	ONCOGENE	3	Yes	Yes	Yes	No	No	No	No	ACTR, AIB1, CAGH16, KAT13B, SRC-3, SRC3, TNRC16, TRAM-1, bHLHe42, p/CIP
NCSTN	23385	ENST00000294785	NM_015331.2	ENST00000294785	NM_015331.2	ONCOGENE	3	Yes	No	Yes	No	Yes	No	No	APH2, KIAA0253
NR4A3	8013	ENST00000395097	NM_006981.3	ENST00000395097	NM_006981.3	ONCOGENE	3	Yes	No	No	No	Yes	No	Yes	CSMF, MINOR
NUF2	83540	ENST00000271452	NM_031423.3	ENST00000271452	NM_031423.3	ONCOGENE	3	Yes	Yes	Yes	No	No	No	No	CDCA1, CT106, NUF2R
NUP214	8021	ENST00000359428	NM_005085	ENST00000359428	NM_005085	ONCOGENE	3	Yes	No	No	No	Yes	No	Yes	CAIN, CAN, D9S46E, N214
NUP98	4928	ENST00000359171	XM_005252950.1	ENST00000355260	NM_139132.4	ONCOGENE	3	Yes	No	No	No	Yes	No	Yes	NUP96, Nup98-96, Nup98-Nup96
PAK1	5058	ENST00000356341	NM_002576.4	ENST00000356341	NM_002576.4	ONCOGENE	3	Yes	Yes	Yes	No	No	No	No
PAK5	57144	ENST00000353224	NM_177990.2	ENST00000353224	NM_177990.2	ONCOGENE	3	Yes	Yes	Yes	No	No	No	No	KIAA1264, PAK7
PAX3	5077	ENST00000350526	NM_181457	ENST00000350526	NM_181457	ONCOGENE	3	Yes	No	No	No	Yes	No	Yes	HUP2, WS1
PAX7	5081	ENST00000420770	NM_001135254	ENST00000420770	NM_001135254	ONCOGENE	3	Yes	No	No	No	Yes	No	Yes	Hup1
PDGFB	5155	ENST00000331163	NM_002608.2	ENST00000331163	NM_002608.2	ONCOGENE	3	Yes	No	No	No	Yes	No	Yes	SIS, SSV
PDK1	5163	ENST00000282077	NM_002610	ENST00000282077	NM_002610	ONCOGENE	3	Yes	No	No	Yes	Yes	No	No
PGR	5241	ENST00000325455	NM_000926.4	ENST00000325455	NM_000926.4	ONCOGENE	3	Yes	Yes	Yes	No	No	No	No	NR3C3, PR
PIK3CD	5293	ENST00000377346	NM_005026.3	ENST00000377346	NM_005026.3	ONCOGENE	3	Yes	Yes	Yes	No	No	No	No	p110D
PLCG1	5335	ENST00000373271	NM_182811.1	ENST00000373271	NM_182811.1	ONCOGENE	3	Yes	No	Yes	No	No	No	Yes	NCKAP3, PLC-II, PLC1, PLC148, PLCgamma1
RAB35	11021	ENST00000229340	NM_006861.6	ENST00000229340	NM_006861.6	ONCOGENE	3	Yes	Yes	Yes	No	No	No	No	H-ray
RAC2	5880	ENST00000249071	NM_002872.4	ENST00000249071	NM_002872.4	ONCOGENE	3	Yes	Yes	Yes	No	No	No	No	EN-7
RHEB	6009	ENST00000262187	NM_005614.3	ENST00000262187	NM_005614.3	ONCOGENE	3	Yes	Yes	Yes	No	No	No	No	RHEB2
RIT1	6016	ENST00000368323	NM_006912.5	ENST00000368323	NM_006912.5	ONCOGENE	3	Yes	Yes	Yes	No	No	No	No	MGC125864, MGC125865, RIBB, RIT, ROC1
RPS6KA4	8986	ENST00000334205	NM_003942.2	ENST00000334205	NM_003942.2	ONCOGENE	3	Yes	Yes	Yes	No	No	No	No	MSK2, RSK-B
RPS6KB2	6199	ENST00000312629	NM_003952.2	ENST00000312629	NM_003952.2	ONCOGENE	3	Yes	Yes	Yes	No	No	No	No	KLS, P70-BETA, S6KB, S6Kbeta, S6K尾, STK14B, p70S6Kb
RRAGC	64121	ENST00000373001	NM_022157.3	ENST00000373001	NM_022157.3	ONCOGENE	3	Yes	Yes	Yes	No	No	No	No	FLJ13311, GTR2
RRAS	6237	ENST00000246792	NM_006270.3	ENST00000246792	NM_006270.3	ONCOGENE	3	Yes	Yes	Yes	No	No	No	No	R-Ras
SET	6418	ENST00000372692	NM_001122821	ENST00000372692	NM_001122821	ONCOGENE	3	Yes	No	No	No	Yes	No	Yes	2PP2A, IGAAD, IPP2A2, PHAPII, TAF-I, TAF-IBETA
SHOC2	8036	ENST00000369452	NM_007373.3	ENST00000369452	NM_007373.3	ONCOGENE	3	Yes	Yes	Yes	No	No	No	No	KIAA0862, SOC-2, SOC2, SUR-8, SUR8
SMYD3	64754	ENST00000388985	NM_001167740.1	ENST00000490107	NM_001167740.1	ONCOGENE	3	Yes	Yes	Yes	No	No	No	No	KMT3E, ZMYND1, ZNFN3A1
SOS1	6654	ENST00000402219	NM_005633.3	ENST00000402219	NM_005633.3	ONCOGENE	3	Yes	Yes	Yes	No	No	No	No	GINGF
SS18	6760	ENST00000415083	NM_001007559.2	ENST00000415083	NM_001007559.2	ONCOGENE	3	Yes	No	No	No	Yes	No	Yes	SSXT
STK19	8859	ENST00000375331	NM_004197.1	ENST00000375331	NM_004197.1	ONCOGENE	3	Yes	Yes	Yes	No	No	No	No	D6S60, G11
TAL1	6886	ENST00000294339	NM_001287347.2	ENST00000294339	NM_001287347.2	ONCOGENE	3	Yes	No	No	No	Yes	No	Yes	TCL5, bHLHa17
TCL1A	8115	ENST00000402399	NM_001098725.1	ENST00000402399	NM_001098725.1	ONCOGENE	3	Yes	No	No	No	Yes	No	Yes	TCL1
TFE3	7030	ENST00000315869	NM_006521.5	ENST00000315869	NM_006521.5	ONCOGENE	3	Yes	No	No	No	Yes	No	Yes	TFEA, bHLHe33
TLX1	3195	ENST00000370196	NM_005521.3	ENST00000370196	NM_005521.3	ONCOGENE	3	Yes	No	No	No	Yes	No	Yes	HOX11, TCL3
TLX3	30012	ENST00000296921	NM_021025.2	ENST00000296921	NM_021025.2	ONCOGENE	3	Yes	No	No	No	Yes	No	Yes	HOX11L2, RNX
TNFRSF17	608	ENST00000053243	NM_001192	ENST00000053243	NM_001192	ONCOGENE	3	Yes	No	No	No	Yes	No	Yes	BCM, BCMA, CD269, TNFRSF13A
TPM3	7170	ENST00000368530	NM_152263.3	ENST00000368530	NM_152263.4	ONCOGENE	3	Yes	No	No	No	Yes	No	Yes	NEM1, TRK
TYK2	7297	ENST00000264818	NM_003331.4	ENST00000264818	NM_003331.4	ONCOGENE	3	Yes	No	Yes	No	Yes	No	No	JTK1
UBR5	51366	ENST00000520539	NM_015902.5	ENST00000520539	NM_015902.5	ONCOGENE	3	Yes	No	Yes	No	No	No	Yes	DD5, EDD, EDD1, HYD, KIAA0896
USP6	9098	ENST00000250066	NM_004505	ENST00000250066	NM_004505	ONCOGENE	3	Yes	No	No	No	Yes	No	Yes	HRP1, TRE17, TRESMCR, Tre-2, Tre2
USP8	9101	ENST00000307179	NM_001128610.2	ENST00000307179	NM_001128610.2	ONCOGENE	3	Yes	Yes	No	No	No	No	Yes	HumORF8, KIAA0055, SPG59, UBPY
XBP1	7494	ENST00000216037	NM_005080.3	ENST00000216037	NM_005080.3	ONCOGENE	3	Yes	No	Yes	No	Yes	No	No	XBP2
XIAP	331	ENST00000355640	NM_001167.3	ENST00000355640	NM_001167.3	ONCOGENE	3	Yes	Yes	Yes	No	No	No	No	API3, BIRC4, ILP-1, hILP
YAP1	10413	ENST00000282441	NM_001130145.2	ENST00000282441	NM_001130145.2	ONCOGENE	3	Yes	Yes	Yes	No	No	No	No	YAP65
YES1	7525	ENST00000314574	NM_005433.3	ENST00000314574	NM_005433.3	ONCOGENE	3	Yes	Yes	Yes	No	No	No	No	HsT441, Yes, c-yes
ZNF217	7764	ENST00000302342	NM_006526	ENST00000302342	NM_006526	ONCOGENE	3	Yes	No	No	Yes	Yes	No	No	ZABC1
ADGRA2	25960	ENST00000412232	NM_032777	ENST00000412232	NM_032777	ONCOGENE	2	Yes	No	No	No	Yes	No	No	DKFZp434C211, DKFZp434J0911, FLJ14390, GPR124, KIAA1531, TEM5
AGO1	26523	ENST00000373204	NM_012199.2	ENST00000373204	NM_012199.2	ONCOGENE	2	Yes	Yes	No	No	No	No	No	EIF2C1, hAGO1
ARHGEF28	64283	ENST00000426542	NM_001177693.1	ENST00000426542	NM_001177693.1	ONCOGENE	2	Yes	No	Yes	No	No	No	No	RGNEF, RIP2, p190RhoGEF
ARID3B	10620	ENST00000346246	NM_001307939.1	ENST00000346246	NM_001307939.1	ONCOGENE	2	Yes	No	Yes	No	No	No	No	BDP, DRIL2
ATXN7	6314	ENST00000295900	NM_000333.3	ENST00000295900	NM_000333.3	ONCOGENE	2	Yes	Yes	No	No	No	No	No	ADCAII, OPCA3, SCA7, SGF73
BRD3	8019	ENST00000303407	NM_007371	ENST00000303407	NM_007371	ONCOGENE	2	Yes	No	No	No	No	No	Yes	KIAA0043, ORFX, RING3L
BUB1B	701	ENST00000287598	NM_001211.5	ENST00000287598	NM_001211.6	ONCOGENE	2	Yes	No	No	No	No	No	Yes	BUBR1, Bub1A, MAD3L, SSK1
CACNA1D	776	ENST00000350061	NM_001128840	ENST00000350061	NM_001128840	ONCOGENE	2	Yes	No	No	No	No	No	Yes	CACH3, CACN4, CACNL1A2, CCHL1A2, Cav1.3
CAD	790	ENST00000264705	NM_001306079	ENST00000264705	NM_001306079	ONCOGENE	2	Yes	No	No	No	Yes	No	No	GATD4
CANT1	124583	ENST00000302345	NM_001159772	ENST00000302345	NM_001159772	ONCOGENE	2	Yes	No	No	No	No	No	Yes	SCAN-1, SHAPY
CD28	940	ENST00000324106	NM_006139.3	ENST00000324106	NM_006139.3	ONCOGENE	2	Yes	No	Yes	No	No	No	No
CDH11	1009	ENST00000268603	NM_001797	ENST00000268603	NM_001797	ONCOGENE	2	Yes	No	No	No	No	No	Yes	CAD11
CHD4	1108	ENST00000357008	NM_001273	ENST00000544040	NM_001273	ONCOGENE	2	Yes	No	No	No	No	No	Yes	Mi-2b, Mi2-BETA
CREB1	1385	ENST00000432329	NM_134442.3	ENST00000432329	NM_134442.3	ONCOGENE	2	Yes	No	No	No	No	No	Yes
CRTC1	23373	ENST00000321949	NM_015321.2	ENST00000321949	NM_015321.3	ONCOGENE	2	Yes	No	No	No	No	No	Yes	FLJ14027, KIAA0616, MECT1, TORC1
CUL4A	8451	ENST00000375440	NM_001008895	ENST00000375440	NM_001008895	ONCOGENE	2	Yes	No	No	Yes	No	No	No
CYP19A1	1588	ENST00000260433	NM_000103.3	ENST00000396402	NM_000103.4	ONCOGENE	2	Yes	Yes	No	No	No	No	No	ARO, ARO1, CPV1, CYAR, CYP19, P-450AROM, aromatase
DDX5	1655	ENST00000225792	NM_004396	ENST00000225792	NM_004396	ONCOGENE	2	Yes	No	No	No	No	No	Yes	G17P1, HLR1, p68
ELK4	2005	ENST00000357992	NM_001973	ENST00000357992	NM_001973	ONCOGENE	2	Yes	No	No	No	No	No	Yes
ELN	2006	ENST00000252034	NM_001278915	ENST00000252034	NM_000501	ONCOGENE	2	Yes	No	No	No	Yes	No	No	SVAS, WBS, WS
EPHB4	2050	ENST00000358173	NM_004444	ENST00000358173	NM_004444	ONCOGENE	2	Yes	No	No	Yes	No	No	No	HTK, Tyro11
EPOR	2057	ENST00000222139	NM_000121.3	ENST00000222139	NM_000121.3	ONCOGENE	2	Yes	No	No	No	Yes	No	No
ERC1	23085	ENST00000360905	NM_178040	ENST00000360905	NM_178040	ONCOGENE	2	Yes	No	No	No	No	No	Yes	CAST2, ELKS, KIAA1081, MGC12974, RAB6IP2
EZHIP	340602	ENST00000342995	NM_203407.2	ENST00000342995	NM_203407.3	ONCOGENE	2	Yes	Yes	No	No	No	No	No	CATACOMB, CXorf67
FES	2242	ENST00000328850	NM_002005	ENST00000328850	NM_002005	ONCOGENE	2	Yes	No	No	No	No	No	Yes	FPS
FRS2	10818	ENST00000397997	NM_001042555	ENST00000397997	NM_001042555	ONCOGENE	2	Yes	No	No	No	Yes	No	No	FRS2A, FRS2alpha, SNT-1
FURIN	5045	ENST00000268171	NM_001289823.1	ENST00000268171	NM_001289823.1	ONCOGENE	2	Yes	No	Yes	No	No	No	No	FUR, PACE, PCSK3
GAB1	2549	ENST00000262994	NM_002039.3	ENST00000262994	NM_002039.3	ONCOGENE	2	Yes	Yes	No	No	No	No	No	DFNB26
GAB2	9846	ENST00000361507	NM_080491.2	ENST00000361507	NM_080491.2	ONCOGENE	2	Yes	Yes	No	No	No	No	No	KIAA0571
GABRA6	2559	ENST00000274545	NM_000811	ENST00000274545	NM_000811	ONCOGENE	2	Yes	No	No	Yes	No	No	No
GATA6	2627	ENST00000269216	NM_005257	ENST00000269216	NM_005257	ONCOGENE	2	Yes	No	No	Yes	No	No	No
GPC3	2719	ENST00000370818	NM_004484	ENST00000370818	NM_004484	ONCOGENE	2	Yes	No	No	No	No	No	Yes	DGSX, OCI-5, SDYS, SGB, SGBS, SGBS1
GTF2I	2969	ENST00000324896	NM_032999.3	ENST00000573035	NM_032999.3	ONCOGENE	2	Yes	No	Yes	No	No	No	No	BAP-135, BTKAP1, DIWS, IB291, TFII-I, WBSCR6
HSD3B1	3283	ENST00000369413	NM_000862	ENST00000369413	NM_000862	ONCOGENE	2	Yes	No	No	Yes	No	No	No	HSD3B, HSDB3, SDR11E1
IL3	3562	ENST00000296870	NM_000588.3	ENST00000296870	NM_000588.3	ONCOGENE	2	Yes	No	No	No	Yes	No	No	IL-3, MCGF, MGC79398, MGC79399, MULTI-CSF
IL6ST	3572	ENST00000336909	NM_002184.3	ENST00000336909	NM_002184.3	ONCOGENE	2	Yes	No	No	No	No	No	Yes	CD130, GP130, IL-6RB, sGP130
JAZF1	221895	ENST00000283928	NM_175061.3	ENST00000283928	NM_175061.4	ONCOGENE	2	Yes	No	No	No	Yes	No	No	DKFZp761K2222, TIP27, ZNF802
KEL	3792	ENST00000355265	NM_000420	ENST00000355265	NM_000420	ONCOGENE	2	Yes	No	No	Yes	No	No	No	CD238, ECE3
KLF5	688	ENST00000377687	NM_001730.4	ENST00000377687	NM_001730.4	ONCOGENE	2	Yes	Yes	No	No	No	No	No	BTEB2, IKLF
KSR2	283455	ENST00000339824		ENST00000339824	NM_173598.6	ONCOGENE	2	Yes	No	Yes	No	No	No	No	FLJ25965
LMNA	4000	ENST00000368300	NM_170707	ENST00000368300	NM_170707	ONCOGENE	2	Yes	No	No	No	No	No	Yes	CMD1A, HGPS, LGMD1B, LMN1, LMNL1, PRO1
LTK	4058	ENST00000263800	NM_002344	ENST00000263800	NM_002344	ONCOGENE	2	Yes	No	No	Yes	No	No	No	TYK1
MAP3K7	6885	ENST00000369329	NM_145331	ENST00000369329	NM_145331	ONCOGENE	2	Yes	No	No	No	Yes	No	No	MEKK7, TAK1
MERTK	10461	ENST00000295408	NM_006343.2	ENST00000295408	NM_006343.2	ONCOGENE	2	Yes	No	No	Yes	No	No	No	RP38, Tyro12, c-Eyk, mer
MGAM	8972	ENST00000549489	NM_004668.2	ENST00000549489	NM_004668.2	ONCOGENE	2	Yes	No	Yes	No	No	No	No
MKI67	4288	ENST00000368654	NM_002417	ENST00000368654	NM_002417	ONCOGENE	2	Yes	No	No	No	Yes	No	No	MIB-1, PPP1R105
MYO5A	4644	ENST00000399231	NM_000259	ENST00000399231	NM_000259	ONCOGENE	2	Yes	No	No	No	No	No	Yes	MYH12, MYO5, MYR12
NAB2	4665	ENST00000300131	NM_005967.3	ENST00000300131	NM_005967.4	ONCOGENE	2	Yes	No	No	No	No	No	Yes	MADER
NADK	65220	ENST00000341426	NM_001198993.1	ENST00000341426	NM_001198993.1	ONCOGENE	2	Yes	Yes	No	No	No	No	No	FLJ13052
NCOA4	8031	ENST00000581486		ENST00000581486	NM_001145263.2	ONCOGENE	2	Yes	No	No	No	No	No	Yes	ARA70, DKFZp762E1112, ELE1, PTC3, RFG
NFE2	4778	ENST00000312156	NM_001136023.2	ENST00000312156	NM_001136023.2	ONCOGENE	2	Yes	No	Yes	No	No	No	No	NF-E2
NRG1	3084	ENST00000405005	NM_013964.3	ENST00000405005	NM_013964.3	ONCOGENE	2	Yes	No	No	No	No	No	Yes	GGF, HGL, NDF, NRG1-IT2
PAX8	7849	ENST00000263334	NM_003466.3	ENST00000348715	NM_003466.3	ONCOGENE	2	Yes	No	No	No	No	No	Yes
PGBD5	79605	ENST00000525115	NM_001258311.1	ENST00000525115	NM_001258311.1	ONCOGENE	2	Yes	Yes	No	No	No	No	No	DKFZp761A0620, FLJ11413
PIK3C2B	5287	ENST00000367187	NM_002646	ENST00000367187	NM_002646	ONCOGENE	2	Yes	No	No	Yes	No	No	No	C2-PI3K, PI3K-C2beta
PRCC	5546	ENST00000271526	NM_005973	ENST00000271526	NM_005973	ONCOGENE	2	Yes	No	No	No	No	No	Yes	RCCP1
PRKACA	5566	ENST00000308677	NM_002730.3	ENST00000308677	NM_002730.3	ONCOGENE	2	Yes	No	No	No	No	No	Yes	PKACa
RANBP2	5903	ENST00000283195	NM_006267	ENST00000283195	NM_006267	ONCOGENE	2	Yes	No	No	No	No	No	Yes	ADANE, ANE1, NUP358
SCG5	6447	ENST00000300175	NM_001144757.1	ENST00000300175	NM_001144757.1	ONCOGENE	2	Yes	Yes	No	No	No	No	No	7B2, SGNE1, SgV
SETD1A	9739	ENST00000262519	NM_014712.2	ENST00000262519	NM_014712.2	ONCOGENE	2	Yes	No	Yes	No	No	No	No	KIAA0339, KMT2F, SET1A, Set1
SOX10	6663	ENST00000360880	NM_006941	ENST00000360880	NM_006941	ONCOGENE	2	Yes	No	No	No	Yes	No	No	DOM, WS2E, WS4
STAT4	6775	ENST00000358470	NM_001243835	ENST00000358470	NM_001243835	ONCOGENE	2	Yes	No	No	No	Yes	No	No
TAF1	6872	ENST00000423759	NM_001286074.1	ENST00000423759	NM_004606.5	ONCOGENE	2	Yes	No	No	No	Yes	No	No	BA2R, CCG1, CCGS, DYT3, DYT3/TAF1, KAT4, NSCL2, TAFII250
TRA	6955					ONCOGENE	2	Yes	No	No	No	No	No	Yes	TCRA, TRA@
TRB	6957					ONCOGENE	2	Yes	No	No	No	No	No	Yes	TCRB, TRB@
TRD	6964					ONCOGENE	2	Yes	No	No	No	No	No	Yes	TCRD, TCRDV1, TRD@
TRG	6965					ONCOGENE	2	Yes	No	No	No	Yes	No	No	TCRG, TRG@
TRIM27	5987	ENST00000377199	NM_006510	ENST00000377199	NM_006510	ONCOGENE	2	Yes	No	No	No	No	No	Yes	RFP, RNF76
VAV1	7409	ENST00000602142	NM_005428.3	ENST00000602142	NM_005428.3	ONCOGENE	2	Yes	No	Yes	No	No	No	No	VAV
VAV2	7410	ENST00000371850	NM_001134398.1	ENST00000371850	NM_001134398.1	ONCOGENE	2	Yes	No	Yes	No	No	No	No
ABCB1	5243	ENST00000265724	NM_000927.4	ENST00000622132	NM_001348946.2	ONCOGENE	1	Yes	No	No	No	No	No	No	ABC20, CD243, CLCS, GP170, MDR1, P-gp, PGY1, p-170
ABCC3	8714	ENST00000285238	NM_003786.3	ENST00000285238	NM_003786.4	ONCOGENE	1	Yes	No	No	No	No	No	No	EST90757, MLP2, MOAT-D, MRP3, cMOAT2
ADARB2	105	ENST00000381312	NM_018702.3	ENST00000381312	NM_018702.4	ONCOGENE	1	Yes	No	No	No	No	No	No	ADAR3, RED2, hRED2
ADHFE1	137872	ENST00000396623	NM_144650	ENST00000396623	NM_144650	ONCOGENE	1	Yes	No	No	No	No	No	No	FLJ32430
AGGF1	55109	ENST00000312916	NM_018046.4	ENST00000312916	NM_018046.5	ONCOGENE	1	Yes	No	No	No	No	No	No	FLJ10283, GPATC7, GPATCH7, HSU84971, VG5Q
AGK	55750	ENST00000355413	NM_018238.3	ENST00000649286	NM_018238.4	ONCOGENE	1	Yes	No	No	No	No	No	No	FLJ10842, MULK
AKT1S1	84335	ENST00000344175	NM_001098633.3	ENST00000344175	NM_001098633.4	ONCOGENE	1	Yes	No	No	No	No	No	No	Lobe, MGC2865, PRAS40
ALDH1L2	160428	ENST00000258494	NM_001034173	ENST00000258494	NM_001034173	ONCOGENE	1	Yes	No	No	No	No	No	No	FLJ38508, mtFDH
ANKRD26	22852	ENST00000376087	NM_001256053	ENST00000376087	NM_001256053	ONCOGENE	1	Yes	No	No	No	No	No	No	KIAA1074, THC2
APEX1	328	ENST00000216714	NM_001641.3	ENST00000216714	NM_001641.4	ONCOGENE	1	Yes	No	No	No	No	No	No	APE-1, APEN, APEX, APX, REF-1
ASCL1	429	ENST00000266744	NM_004316.3	ENST00000266744	NM_004316.4	ONCOGENE	1	Yes	No	No	No	No	No	No	HASH1, bHLHa46
BAALC	79870	ENST00000297574		ENST00000297574		ONCOGENE	1	Yes	No	No	No	No	No	No
CCNB3	85417	ENST00000276014	NM_033031.2	ENST00000276014	NM_033031.2	ONCOGENE	1	Yes	No	No	No	No	No	No
CD19	930	ENST00000324662	NM_001770	ENST00000538922	NM_001770	ONCOGENE	1	Yes	No	No	No	No	No	No
CDH2	1000	ENST00000269141	NM_001792	ENST00000269141	NM_001792	ONCOGENE	1	Yes	No	No	No	No	No	No	CD325, CDHN, NCAD
CDH4	1002	ENST00000360469	NM_001794	ENST00000614565	NM_001794	ONCOGENE	1	Yes	No	No	No	No	No	No
DDX4	54514	ENST00000505374	NM_024415.2	ENST00000505374	NM_024415.2	ONCOGENE	1	Yes	No	No	No	No	No	No	VASA
DLL3	10683	ENST00000205143	NM_016941.3	ENST00000205143		ONCOGENE	1	Yes	No	No	No	No	No	No	SCDO1
ECSIT	51295	ENST00000270517	NM_016581	ENST00000270517	NM_016581	ONCOGENE	1	Yes	No	No	No	No	No	No	SITPEC
ERCC6	2074	ENST00000355832	NM_000124.3	ENST00000355832	NM_000124.4	ONCOGENE	1	Yes	No	No	No	No	No	No	ARMD5, CKN2, RAD26
FGF1	2246	ENST00000337706	NM_000800	ENST00000337706	NM_000800	ONCOGENE	1	Yes	No	No	No	No	No	No	AFGF, ECGF, ECGF-beta, ECGFA, ECGFB, FGF-alpha, FGFA, GLIO703, HBGF1
FGF2	2247	ENST00000608478		ENST00000644866	NM_001361665.2	ONCOGENE	1	Yes	No	No	No	No	No	No	FGFB
FGF5	2250	ENST00000312465	NM_004464	ENST00000312465	NM_004464	ONCOGENE	1	Yes	No	No	No	No	No	No
FGF7	2252	ENST00000267843	NM_002009	ENST00000267843	NM_002009	ONCOGENE	1	Yes	No	No	No	No	No	No	KGF
FGF8	2253	ENST00000344255	NM_033164	ENST00000344255	NM_033164	ONCOGENE	1	Yes	No	No	No	No	No	No	AIGF
FGF9	2254	ENST00000382353	NM_002010	ENST00000382353	NM_002010	ONCOGENE	1	Yes	No	No	No	No	No	No
FOLH1	2346	ENST00000256999	NM_004476	ENST00000256999	NM_004476	ONCOGENE	1	Yes	No	No	No	No	No	No	FOLH, GCPII, NAALAD1, NAALAdase, PSM, PSMA
FOLR1	2348	ENST00000312293	NM_000802	ENST00000312293	NM_000802	ONCOGENE	1	Yes	No	No	No	No	No	No	FOLR, FR伪
FOXN4	121643	ENST00000299162	NM_213596	ENST00000299162	NM_213596	ONCOGENE	1	Yes	No	No	No	No	No	No
FSTL1	11167	ENST00000295633	NM_007085	ENST00000295633	NM_007085	ONCOGENE	1	Yes	No	No	No	No	No	No	FRP, FSL1, OCC-1, OCC1, tsc36
GRB7	2886	ENST00000309156	NM_001030002	ENST00000309156	NM_001030002	ONCOGENE	1	Yes	No	No	No	No	No	No
HDAC2	3066	ENST00000519065	NM_001527.3	ENST00000519065	NM_001527.3	ONCOGENE	1	Yes	No	No	No	No	No	No	KDAC2, YAF1
HFE	3077	ENST00000357618	NM_000410	ENST00000357618	NM_000410	ONCOGENE	1	Yes	No	No	No	No	No	No	HFE1
ID1	3397	ENST00000376112	NM_002165	ENST00000376112	NM_002165	ONCOGENE	1	Yes	No	No	No	No	No	No	bHLHb24, dJ857M17.1.2
IQGAP1	8826	ENST00000268182	NM_003870	ENST00000268182	NM_003870	ONCOGENE	1	Yes	No	No	No	No	No	No	HUMORFA01, KIAA0051, p195
ITPKB	3707	ENST00000272117	NM_002221	ENST00000272117	NM_002221	ONCOGENE	1	Yes	No	No	No	No	No	No	IP3-3KB, IP3KB
KAT7	11143	ENST00000259021	NM_007067	ENST00000259021	NM_007067	ONCOGENE	1	Yes	No	No	No	No	No	No	HBO1, HBOA, MYST2, ZC2HC7
KIAA1549	57670	ENST00000422774		ENST00000422774	NM_001164665.2	ONCOGENE	1	Yes	No	No	No	No	No	No
LGR5	8549	ENST00000266674	NM_003667	ENST00000266674	NM_003667	ONCOGENE	1	Yes	No	No	No	No	No	No	FEX, GPR49, GPR67, HG38
LRP6	4040	ENST00000261349	NM_002336.2	ENST00000261349	NM_002336.2	ONCOGENE	1	Yes	No	No	No	No	No	No	ADCAD2
MAP3K21	84451	ENST00000366624	NM_032435	ENST00000366624	NM_032435	ONCOGENE	1	Yes	No	No	No	No	No	No	KIAA1804, MLK4
MAP4K4	9448	ENST00000347699	NM_001242559	ENST00000347699	NM_001242559	ONCOGENE	1	Yes	No	No	No	No	No	No	FLH21957, HGK, NIK
MEF2D	4209	ENST00000348159	NM_005920.3	ENST00000348159	NM_005920.3	ONCOGENE	1	Yes	No	No	No	No	No	No
MTHFD2	10797	ENST00000394053	NM_006636	ENST00000394053	NM_006636	ONCOGENE	1	Yes	No	No	No	No	No	No
MYBL1	4603	ENST00000522677	NM_001080416	ENST00000522677	NM_001080416	ONCOGENE	1	Yes	No	No	No	No	No	No	A-myb, AMYB
NQO1	1728	ENST00000320623	NM_000903	ENST00000320623	NM_000903	ONCOGENE	1	Yes	No	No	No	No	No	No	DHQU, DIA4, NMOR1, QR1
ONECUT2	9480	ENST00000491143	NM_004852	ENST00000491143	NM_004852	ONCOGENE	1	Yes	No	No	No	No	No	No	OC-2
PHF19	26147	ENST00000373896	NM_015651	ENST00000373896	NM_015651	ONCOGENE	1	Yes	No	No	No	No	No	No	DKFZP727G051, MTF2L1, PCL3, TDRD19B
POU2F2	5452	ENST00000526816	NM_001207025	ENST00000526816	NM_001207025	ONCOGENE	1	Yes	No	No	No	No	No	No	OTF2
POU3F2	5454	ENST00000328345	NM_005604	ENST00000328345	NM_005604	ONCOGENE	1	Yes	No	No	No	No	No	No	BRN2, OCT7, OTF7, POUF3
POU3F4	5456	ENST00000373200	NM_000307	ENST00000644024	NM_000307	ONCOGENE	1	Yes	No	No	No	No	No	No	BRN4, DFN3, DFNX2, OTF9
PSMB2	5690	ENST00000373237	NM_002794	ENST00000373237	NM_002794	ONCOGENE	1	Yes	No	No	No	No	No	No	HC7-I
REV3L	5980	ENST00000358835	NM_002912	ENST00000358835	NM_002912	ONCOGENE	1	Yes	No	No	No	No	No	No	POLZ, REV3
RIOK2	55781	ENST00000283109	NM_018343.2	ENST00000283109	NM_018343.3	ONCOGENE	1	Yes	No	No	No	No	No	No	FLJ11159
RNASEH2A	10535	ENST00000221486	NM_006397	ENST00000221486	NM_006397	ONCOGENE	1	Yes	No	No	No	No	No	No	RNASEHI, RNHIA, RNHL
RPS15	6209	ENST00000592588	NM_001018	ENST00000593052	NM_001308226	ONCOGENE	1	Yes	No	No	No	No	No	No	MGC111130, S15
RPS6KB1	6198	ENST00000225577	NM_003161.3	ENST00000225577	NM_003161.4	ONCOGENE	1	Yes	No	No	No	No	No	No	PS6K, S6K, S6K1, STK14A, p70(S6K)-alpha
SF3B2	10992	ENST00000322535	NM_006842	ENST00000322535	NM_006842	ONCOGENE	1	Yes	No	No	No	No	No	No	Cus1, SAP145, SF3b1, SF3b145
SQSTM1	8878	ENST00000389805	NM_003900	ENST00000389805	NM_003900	ONCOGENE	1	Yes	No	No	No	No	No	No	A170, OSIL, PDB3, p62B
SRP72	6731	ENST00000342756	NM_006947	ENST00000642900	NM_006947	ONCOGENE	1	Yes	No	No	No	No	No	No
TACSTD2	4070	ENST00000371225	NM_002353.2	ENST00000371225	NM_002353.3	ONCOGENE	1	Yes	No	No	No	No	No	No	EGP-1, GA733-1, M1S1, TROP2
TCL1B	9623	ENST00000340722	NM_004918.3	ENST00000340722	NM_004918.3	ONCOGENE	1	Yes	No	No	No	No	No	No	TML1
TIGAR	57103	ENST00000179259	NM_020375	ENST00000179259	NM_020375	ONCOGENE	1	Yes	No	No	No	No	No	No	C12orf5
TNFSF13	8741	ENST00000338784	NM_003808	ENST00000338784	NM_003808	ONCOGENE	1	Yes	No	No	No	No	No	No	APRIL, CD256
TOP2A	7153	ENST00000423485	NM_001067	ENST00000423485	NM_001067	ONCOGENE	1	Yes	No	No	No	No	No	No	TOP2
TRIB3	57761	ENST00000217233	NM_001301188	ENST00000217233	NM_001301188	ONCOGENE	1	Yes	No	No	No	No	No	No	C20orf97, dJ1103G7.3
TYMS	7298	ENST00000323274	NM_001071.2	ENST00000323274	NM_001071.4	ONCOGENE	1	Yes	No	No	No	No	No	No	HsT422, TMS, TS, Tsase
UBA1	7317	ENST00000335972	NM_003334.3	ENST00000335972	NM_003334.4	ONCOGENE	1	Yes	No	No	No	No	No	No	A1S9T, CFAP124, GXP1, POC20, UBE1, UBE1X
UBE2A	7319	ENST00000371558	NM_003336	ENST00000371558	NM_003336	ONCOGENE	1	Yes	No	No	No	No	No	No	HHR6A, HR6A, RAD6A, UBC2
UBTF	7343	ENST00000302904		ENST00000436088	NM_014233.4	ONCOGENE	1	Yes	No	No	No	No	No	No	NOR-90, UBF, UBF1, UBF2
UCHL1	7345	ENST00000284440	NM_004181	ENST00000284440	NM_004181	ONCOGENE	1	Yes	No	No	No	No	No	No	PARK5, PGP9.5, Uch-L1
USP1	7398	ENST00000339950	NM_003368.4	ENST00000339950	NM_003368.5	ONCOGENE	1	Yes	No	No	No	No	No	No
WWP1	11059	ENST00000265428	NM_007013.3	ENST00000265428	NM_007013.3	ONCOGENE	1	Yes	No	No	No	No	No	No	AIP5, DKFZP434D2111
YY1	7528	ENST00000262238	NM_003403.4	ENST00000262238	NM_003403.4	ONCOGENE	1	Yes	No	No	No	No	No	No	INO80S, UCRBP, YIN-YANG-1

## Sheet: Table S3
Table S3 Plasmid used for transfection.
	sequencing	Manufacturer
shLGALS3-1	GCCACTGATTGTGCCTTATAA	GeneChem Company
shLGALS3-2	GCCACTGATTGTGCCTTATAA	GeneChem Company
shFBXL5	GCAATACAAAGCTGGATAATA	GeneChem Company

## Sheet: Table S4
Table S4 Primer sequences used for RT-qPCR
Gene	forward primer	reverse primer
β-actin	5'-CCTGGCACCCAGCACAAT-3'	5'-GCCGATCCACACGGAGTACT-3'
LGALS3	5'-GCCACTGATTGTGCCTTATAACC-3'	5'-AAAACCGACTGTCTTTCTTCCC-3'
YAP1	5'-ACCCACAGCTCAGCATCTTC-3'	5'-GCTGTGACGTTCATCTGGGA-3'
FBXL5	5'-CTTACCCAGACTGACATTTCAGATTC-3'	5'-GAAGACTCTGGCAGCAACCAA-3'

## Sheet: Table S5
Table S5 Antibodies used for western blot
Antibody Name	Manufacturer	Catalog Number	Country of origin	Dilution Ratio
Galectin-3	Proteintech	14979-1-AP	China	1:5000
β-actin	Abcam	ab8227	United Kingdom	1:5000
FBXL5	Proteintech	11172-1-AP	China	1:1000
YAP1	Abcam	ab21685	United Kingdom	1:1000
Cyclin D1	BD Biosciences	559164	United States	1:1000
Cyclin E	Thermo	PA5-34756	United States	1:1000
CDK4	CST	12790	United States	1:1000
Cleaved Caspase 3	Proteintech	25128-1-AP	China	1:1500
BAX	Proteintech	50599-2-Ig	China	1:100000
E-cadherin	Abcam	ab231303	United Kingdom	1:1000
N-cadherin	Abcam	ab18203	United Kingdom	1:1000
Vimentin	Abcam	ab92547	United Kingdom	1:1000
PCNA	Boster Bio	A00125	China	1:2000

## Sheet: Table S6
Table S6 Bingding score of LGALS3 and FBXL5
rotZ	rotY2	rotZ2	tx	ty	tz	Score
-1.8326	1.36756	0.358405	122	14	136	4124.96
-1.309	1.55478	0.100351	120	12	2	3980.1
-1.5708	0.910508	1.90353	119	6	129	3776.99
-1.0472	1.90488	-1.47809	0	23	127	3744.83
-2.35619	2.76064	2.78113	132	20	12	3576.5
1.0472	2.59263	0.909713	7	24	139	3537.89
-2.0944	1.19535	1.20032	10	5	113	3492.6
1.8326	1.86991	2.70103	122	134	13	3484.56
-1.5708	0.591903	2.01041	117	4	135	3462.81
-0.261799	2.15391	-1.71496	125	21	136	3458.4
-0.261799	0.685216	-1.71274	116	135	124	3446.01
2.87979	2.29548	1.00828	118	0	0	3444.91
-2.35619	1.48862	1.15955	122	10	134	3434.81
-2.35619	2.25133	-2.33074	122	8	129	3388.86
1.309	2.58773	0.232235	132	24	135	3360.13
1.0472	1.57406	2.78356	112	0	1	3348.6
2.0944	2.88123	-2.58257	128	124	15	3340.79
-0.785398	1.90488	-1.47809	137	23	126	3320.76
2.35619	0.571433	-1.18842	119	138	9	3319.25
0.261799	1.48862	1.15955	18	16	3	3318.26
-1.5708	1.36756	0.358405	120	11	138	3313.61
1.8326	1.9987	2.37047	122	136	14	3295.98
2.87979	0.685216	-1.71274	118	138	7	3286.37
-0.523599	1.94809	-2.36303	22	6	127	3261.29
-2.87979	1.87285	1.54346	122	3	26	3245.76
0.785398	1.86991	2.70103	109	137	8	3243.78
2.61799	0.910508	1.90353	124	1	11	3236.25
-0.785398	1.75653	-2.10516	24	2	127	3211.34
-2.61799	0.92935	-2.91068	118	8	2	3201.57
-1.5708	1.72118	-0.153948	121	12	4	3201.54
2.87979	0.831641	0.616218	2	26	2	3199.92
-1.8326	0.709924	0.218797	122	9	6	3197.03
-2.61799	2.39323	1.85717	121	14	18	3190.24
-1.0472	0.29038	-0.79696	120	135	131	3190.05
0	2.66408	-1.0714	19	7	111	3189.65
-1.0472	2.57925	-2.3648	127	20	4	3175.69
0	2.07303	2.0274	131	5	118	3173.78
1.0472	1.39191	3.03032	115	10	4	3172.72
-0.523599	2.0413	-2.6646	121	2	5	3171.73
-0.785398	2.0413	-2.6646	121	6	4	3171.73
2.0944	1.73687	3.02361	114	11	136	3170.24
2.87979	2.13822	1.67832	126	13	19	3167.87
-1.309	1.87528	0.107086	120	11	2	3165.79
-1.309	1.72118	-0.153948	120	10	6	3163.91
2.0944	1.87528	0.107086	112	14	12	3147.52
-2.87979	0.961715	0.014085	1	26	3	3144.98
-1.5708	1.55478	0.100351	120	11	139	3143.24
-1.309	1.41762	-0.202254	121	10	7	3137.94
2.35619	1.50653	1.98886	129	9	17	3128.42
-0.785398	1.0145	0.906702	117	6	139	3127.81
2.0944	1.86991	2.70103	123	132	13	3123.91
0.261799	1.18436	0.625864	120	4	15	3114.17
2.35619	0.591903	2.01041	20	3	126	3113.65
-2.35619	1.68327	0.374177	127	14	129	3111.45
0.785398	1.74164	-2.69591	115	12	1	3109.06
0.523599	0.619654	-2.21691	119	130	134	3106.89
-1.5708	1.41762	-0.202254	122	12	7	3105.61
-1.8326	0.418037	1.36008	127	8	16	3103.46
2.35619	0.910508	1.90353	123	3	11	3098.75
-0.785398	2.3795	0.561089	119	11	4	3092.2
0.785398	0.960688	-0.577532	112	5	1	3083.55
-2.0944	2.34958	-2.70252	123	10	130	3079.48
-2.35619	2.66408	-1.0714	121	16	139	3076.06
-0.523599	1.75653	-2.10516	23	5	128	3058.9
2.87979	0.850607	-1.33538	119	136	9	3057.07
-2.61799	0.619654	-2.21691	22	23	135	3057
-1.0472	0.379747	-1.71306	107	2	125	3056.52
-2.87979	2.39323	1.85717	124	16	18	3054.45
-1.0472	1.65865	-2.40988	128	35	128	3053.28
-1.8326	0.864993	2.27828	117	4	132	3048.68
-2.0944	1.74164	-2.69591	120	11	139	3046.88
-3.14159	2.39323	1.85717	128	15	18	3044.06
-1.5708	2.00144	0.381215	114	133	15	3043.43
-1.309	0.615174	-0.666022	125	139	119	3038.23
2.0944	0.29038	-0.79696	118	135	8	3034.28
2.87979	0.379747	-1.71306	117	137	6	3032.78
-3.14159	1.75653	-2.10516	117	5	0	3027.6
-0.523599	1.98257	-1.11552	139	21	125	3025.81
-0.785398	1.41335	-1.33919	132	16	123	3024.15
-1.309	1.65865	-2.40988	134	36	128	3019.22
1.8326	0.615174	-0.666022	19	20	120	3017.43
2.87979	2.06365	-2.0446	116	5	138	3015.78
1.309	1.72118	-0.153948	119	18	2	3015.5
1.5708	1.86991	2.70103	120	136	13	3014.97
1.309	2.57925	-2.3648	107	3	130	3013.99
1.0472	0.866395	-2.49292	121	124	139	3013.88
1.0472	1.83668	-0.676006	125	25	2	3011.8
2.0944	2.40784	1.41065	3	3	115	3011.55
-2.87979	1.48862	1.15955	116	131	25	3008.64
0.785398	1.84634	-1.79695	122	127	132	3008.43
2.35619	1.43341	-1.03599	115	20	133	3005.3
-2.0944	1.48862	1.15955	120	8	133	3005.27
0	1.13583	-1.43109	113	12	13	3003.52
-2.87979	2.06365	-2.0446	120	11	2	3002.93
-1.8326	0.458961	-0.107937	122	135	125	3000.79
1.8326	1.69979	2.45289	118	135	11	3000.4
-3.14159	1.87528	0.107086	127	129	123	2998.37
-2.35619	1.19535	1.20032	12	3	113	2997.36
-2.35619	1.55521	1.70889	119	8	137	2997.16
-1.5708	1.68327	0.374177	120	11	136	2993.58
-0.785398	0.379747	-1.71306	109	136	127	2988.4
-2.61799	0.850607	-1.33538	109	12	0	2985.75
-2.0944	2.0413	-2.6646	121	11	135	2985.45
2.61799	0.297065	2.16018	23	2	128	2984.93
-2.0944	0.615174	-0.666022	130	18	9	2984.76
1.5708	2.40428	-0.174044	122	6	127	2982.63
-0.785398	1.94809	-2.36303	23	5	127	2982.09
2.0944	1.13583	-1.43109	120	17	130	2980.48
1.309	1.59941	1.42607	115	4	5	2979.37
1.309	1.55478	0.100351	133	123	10	2978.18
2.87979	2.39323	1.85717	130	16	15	2975.89
-2.87979	1.80917	1.21377	115	138	25	2975.71
-1.8326	2.98498	1.95445	108	21	8	2975.58
-0.785398	1.18436	0.625864	117	7	0	2969.77
-3.14159	2.06365	-2.0446	121	13	2	2965.12
-1.5708	2.3795	0.561089	109	136	10	2964.77
1.8326	1.97758	0.969896	124	10	114	2961.33
-2.87979	1.69667	-1.25323	17	132	125	2960.56
-0.523599	2.57925	-2.3648	120	8	1	2958.33
-2.0944	2.25133	-2.33074	118	1	133	2957.7
2.87979	1.3101	1.48831	120	2	6	2956.37
-2.0944	1.50403	0.636812	124	12	132	2953.4
-0.261799	0.89935	-2.06991	112	2	127	2949.57
-0.785398	0.866955	-0.931351	129	137	117	2946.72
-2.61799	1.39191	3.03032	124	18	139	2944.25
-1.8326	1.3746	-2.45603	125	34	129	2944.07
-2.35619	1.43341	-1.03599	135	17	21	2942.37
-2.35619	0.08073	-2.62204	116	17	3	2940.84
-2.35619	1.56931	-3.00398	119	10	138	2939.91
1.309	1.87054	-2.97623	113	134	5	2937.88
-1.5708	1.39191	3.03032	122	137	8	2937.68
1.0472	0.203748	0.590255	24	131	128	2934.74
-1.8326	1.3101	1.48831	121	14	137	2934.01
-2.87979	2.72443	-0.348782	108	134	10	2932.21
1.8326	2.17448	2.6537	126	135	16	2931.34
1.309	0.370812	-2.54774	130	132	13	2929.82
0	1.87285	1.54346	114	4	8	2929.38
1.0472	1.0145	0.906702	124	131	19	2929.01
-0.261799	0.992645	-1.72376	117	139	122	2927.4
0.261799	0.831641	0.616218	119	8	11	2925.42
-2.87979	2.63788	2.1216	129	18	13	2925.09
0	0.89935	-2.06991	3	124	107	2924.62
2.61799	2.40784	1.41065	125	18	12	2924
-0.261799	1.94809	-2.36303	121	9	6	2922.39
1.0472	0.92935	-2.91068	125	13	18	2919.98
2.87979	2.57925	-2.3648	121	17	135	2918.53
2.87979	2.71918	-1.78064	129	122	12	2914.45
-1.5708	1.11309	-0.272241	121	9	5	2914.39
2.61799	0.571433	-1.18842	119	135	9	2913.79
1.8326	1.69667	-1.25323	115	13	121	2911.34
-2.35619	1.87054	-2.97623	119	8	135	2910.06
-2.61799	1.0145	0.906702	124	17	138	2909.06
-1.8326	1.90986	-0.381669	125	22	3	2908.62
0.523599	2.76064	2.78113	9	4	118	2905.26
2.87979	1.69667	-1.25323	7	23	11	2905.22
0.785398	1.9987	2.37047	11	132	119	2905.02
1.309	1.11309	-0.272241	118	17	137	2903.85
-1.309	2.17448	2.6537	112	24	137	2901.79
-1.8326	1.33567	0.89724	128	11	28	2899.99
-2.87979	1.76607	2.15384	127	18	7	2899.51
0	0.591903	2.01041	111	20	3	2898.53
0.261799	0.92935	-2.91068	104	136	1	2897.81
-2.35619	0.591903	2.01041	33	5	139	2897.44
0.261799	1.55521	1.70889	114	7	9	2895.99
-2.35619	1.45012	-2.73905	118	5	3	2894.47
-2.35619	0.685216	-1.71274	109	11	1	2893.6
-1.5708	1.65865	-2.40988	120	25	130	2891.31
-1.309	1.81218	0.656819	123	16	130	2889.83
0	2.71918	-1.78064	119	8	0	2889.58
1.5708	0.961715	0.014085	127	40	139	2887.69
-1.309	0.571433	-1.18842	126	16	131	2886.23
2.61799	1.76607	2.15384	123	134	13	2885.47
-1.5708	1.87528	0.107086	123	19	138	2885.2
0.785398	0.08073	-2.62204	118	133	139	2884.59
2.61799	2.864	0.54974	113	24	3	2883.4
2.0944	0.733948	3.02141	15	129	116	2883.33
-2.35619	1.74164	-2.69591	121	14	139	2880.7
-2.0944	1.76607	2.15384	26	5	135	2877.66
-2.35619	1.02554	1.57686	123	12	8	2875.47
-2.61799	2.45597	-0.64122	133	25	5	2873.2
-1.8326	1.16868	2.1086	28	11	1	2871.7
-0.523599	2.11556	0.68573	119	11	3	2871.58
-0.785398	1.66236	0.915448	119	9	137	2870.39
1.0472	1.6061	-0.451151	10	40	136	2869.25
-0.785398	2.45597	-0.64122	123	126	7	2868
-2.0944	1.18436	0.625864	122	14	137	2866.62
-1.8326	2.72443	-0.348782	128	27	134	2864.58
-1.8326	0.762244	-0.273349	123	11	7	2864.21
0	0.831641	0.616218	114	4	137	2861.69
1.8326	2.15391	-1.71496	112	8	124	2858.09
0.785398	2.17448	2.6537	112	135	12	2857.74
-1.0472	1.41762	-0.202254	118	9	7	2857.01
-2.0944	1.11309	-0.272241	111	1	136	2856.37
1.8326	0.458961	-0.107937	115	25	1	2856.21
-1.5708	2.17448	2.6537	117	28	137	2855.65
2.35619	1.44058	2.26003	7	136	116	2855.36
1.8326	1.90986	-0.381669	114	17	4	2853.46
2.61799	2.0413	-2.6646	122	9	126	2851.74
-2.61799	1.75653	-2.10516	119	9	4	2850.71
2.61799	2.29548	1.00828	117	17	8	2850.38
-2.0944	0.733948	3.02141	117	138	5	2847.41
2.35619	1.48862	1.15955	121	22	16	2846.9
2.0944	2.59263	0.909713	124	18	5	2846.86
-1.0472	1.55478	0.100351	119	3	8	2844.29
-2.87979	0.591903	2.01041	1	27	6	2844.29
-0.523599	0.618092	2.53912	111	21	136	2842.41
2.0944	0.961715	0.014085	109	18	4	2841.08
2.35619	2.10428	-0.813972	104	7	131	2841.03
1.5708	1.30146	-0.509251	116	10	4	2840.83
-1.8326	2.16409	-2.99136	123	24	131	2839.85
2.35619	1.41335	-1.33919	115	11	139	2835.65
-0.261799	1.3746	-2.45603	125	16	8	2833.97
1.8326	1.11309	-0.272241	125	39	135	2832.64
2.61799	1.84634	-1.79695	118	16	135	2831
1.309	1.68327	0.374177	16	3	125	2830.67
1.309	0.591903	2.01041	120	20	7	2830.52
0.261799	1.50653	1.98886	111	7	14	2828.2
-1.8326	0.615174	-0.666022	125	17	8	2826.87
-0.523599	0.685216	-1.71274	123	3	12	2826.52
-3.14159	0.418037	1.36008	119	130	137	2825.91
1.309	0.458961	-0.107937	120	134	10	2825.85
2.35619	2.864	0.54974	118	5	138	2825.28
-2.35619	1.50403	0.636812	125	14	131	2825.11
-1.0472	2.45597	-0.64122	120	128	6	2824.91
2.61799	0.674054	1.01361	0	26	4	2824.45
0.785398	0.370812	-2.54774	25	139	133	2824.17
0	0.370812	-2.54774	24	9	131	2821.95
-2.61799	2.98498	1.95445	118	5	139	2820.55
2.87979	1.98257	-1.11552	12	9	124	2820.38
-1.8326	0.29038	-0.79696	125	14	128	2817.36
1.309	2.66408	-1.0714	25	126	2	2817.14
0.523599	1.76607	2.15384	116	11	137	2815.62
0.523599	1.55478	0.100351	112	5	1	2814.18
0.523599	1.73287	-0.951685	31	10	121	2813.05
0.261799	1.69979	2.45289	107	6	9	2812.65
-1.309	1.61711	-1.57204	139	23	126	2810.38
1.8326	2.0413	-2.6646	126	22	16	2809.07
0.523599	1.13581	-2.65887	128	10	20	2808.53
1.5708	2.10428	-0.813972	116	15	4	2807.68
0.785398	0.674054	1.01361	116	21	13	2806.81
0.261799	1.82469	1.85088	113	5	9	2805.73
2.0944	1.11309	-0.272241	111	20	136	2803.93
-0.785398	2.39627	-1.95926	109	135	11	2803.58
1.5708	2.47812	2.60978	26	131	131	2797.74
0.261799	1.87285	1.54346	115	7	5	2796.61
-0.523599	1.3255	-1.6713	23	0	123	2794.86
0.261799	1.44058	2.26003	110	11	4	2791.53
2.35619	1.13583	-1.43109	116	11	138	2790.79
-1.0472	1.50403	0.636812	119	9	139	2790.11
2.61799	0.418037	1.36008	113	1	0	2789.16
-1.5708	2.0413	-2.6646	120	8	0	2787.9
-2.0944	2.16409	-2.99136	122	14	134	2786.7
-0.785398	1.13583	-1.43109	128	15	126	2786
-2.87979	2.07303	2.0274	124	17	4	2785.02
-1.309	1.21845	2.77728	114	25	4	2784.77
-3.14159	0.960688	-0.577532	137	123	12	2783.9
-1.8326	0.618092	2.53912	117	139	5	2783.52
1.309	1.55521	1.70889	115	3	5	2782.81
2.87979	1.36756	0.358405	125	7	125	2782.48
-0.785398	2.15391	-1.71496	135	28	128	2781.94
-1.8326	1.18436	0.625864	120	11	137	2780.99
-2.87979	1.87054	-2.97623	123	10	127	2780.74
-1.0472	0.70057	1.55921	112	129	133	2780.49
1.5708	1.44812	-2.16329	125	20	21	2780.28
0.785398	0.41964	2.97412	109	138	7	2779.37
1.309	1.81218	0.656819	119	18	3	2778.65
2.87979	1.1348	2.43429	1	26	3	2775.64
0.785398	0.906588	1.25295	120	128	17	2775.56
-1.8326	1.68327	0.374177	122	12	131	2775.14
2.87979	1.80917	1.21377	22	136	130	2773.91
2.35619	1.87285	1.54346	117	13	118	2773.49
-1.309	1.68327	0.374177	120	12	139	2773.22
-2.0944	1.94809	-2.36303	120	8	134	2773.16
1.309	1.86991	2.70103	117	139	13	2772.75
-2.61799	2.15391	-1.71496	119	12	6	2772.66
0.785398	2.25133	-2.33074	124	125	1	2772.65
0	1.50653	1.98886	109	6	9	2772.63
-1.309	1.59941	1.42607	124	10	125	2771.42
-0.523599	0.379747	-1.71306	111	132	127	2771
-1.8326	0.831641	0.616218	121	5	7	2768.81
1.8326	1.80917	1.21377	133	24	4	2768.73
0.261799	1.24769	1.80989	112	10	13	2767.69
1.8326	1.24769	1.80989	117	119	7	2767.32
-2.61799	1.45012	-2.73905	118	7	138	2765.23
-3.14159	0.615174	-0.666022	108	26	133	2764.18
-0.523599	1.69667	-1.25323	134	18	121	2762.8
-0.785398	0.418037	1.36008	120	136	10	2762.55
1.0472	0.674054	1.01361	120	131	18	2762.38
-2.61799	1.97758	0.969896	128	8	122	2761.85
-1.0472	1.82469	1.85088	131	139	116	2761.46
-1.8326	2.45597	-0.64122	119	13	2	2760.6
2.61799	0.850607	-1.33538	118	138	9	2760.02
-1.8326	1.41335	-1.33919	132	137	21	2758.36
-1.5708	1.98257	-1.11552	121	9	130	2758.31
2.0944	1.43341	-1.03599	114	14	132	2758.19
-2.87979	2.17448	2.6537	135	22	9	2757.73
2.61799	1.02554	1.57686	122	22	126	2757.43
2.35619	0.685216	-1.71274	118	11	3	2756.6
-2.61799	1.98257	-1.11552	21	128	129	2756.11
2.61799	0.591903	2.01041	121	133	5	2755.78
2.35619	1.69667	-1.25323	113	14	126	2755.67
2.87979	0.70057	1.55921	121	1	8	2755.35
-2.61799	0.591903	2.01041	33	139	139	2755.33
1.5708	2.39627	-1.95926	108	6	131	2755.32
-2.0944	2.18713	-0.479875	128	22	3	2755
2.0944	1.66236	0.915448	21	4	131	2753.88
-0.261799	0.379747	-1.71306	120	3	124	2753.27
-1.309	2.00144	0.381215	116	129	15	2753.14
1.0472	2.07303	2.0274	122	137	24	2751.64
-0.523599	1.24769	1.80989	129	31	18	2750.39
-2.35619	1.18436	0.625864	123	16	136	2749.95
-2.61799	2.34398	-1.04046	133	28	2	2748.72
1.8326	1.72118	-0.153948	114	18	5	2748.29
2.61799	1.66236	0.915448	126	125	19	2747.37
1.309	0.906588	1.25295	118	11	129	2746.54
-2.0944	0.41964	2.97412	136	38	3	2746.34
-2.0944	0.960688	-0.577532	134	115	10	2745.95
1.309	0.674054	1.01361	122	129	18	2745.9
-2.0944	0.370812	-2.54774	114	20	3	2744.61
2.87979	2.18713	-0.479875	9	12	124	2744.5
2.0944	2.10802	1.31143	116	9	118	2740.77
-1.5708	1.30146	-0.509251	116	1	134	2740.76
2.0944	0.615174	-0.666022	120	135	11	2740.7
0	0.203748	0.590255	119	14	133	2740.01
1.8326	2.59263	0.909713	2	136	115	2739.78
2.61799	1.3101	1.48831	122	9	7	2739.17
2.0944	1.24769	1.80989	126	11	20	2738.65
2.35619	2.45675	-1.50334	17	3	126	2738.62
-3.14159	1.19535	1.20032	116	128	25	2738.12
-2.0944	1.41762	-0.202254	112	1	131	2738.06
-0.523599	1.97758	0.969896	119	13	5	2737.89
-1.0472	1.19455	-0.8019	118	136	135	2737.73
-0.785398	0.496451	0.593859	15	6	119	2736.7
-2.87979	2.18031	-1.35738	115	138	7	2736.67
2.87979	0.864993	2.27828	5	26	3	2736.26
1.5708	1.61711	-1.57204	21	134	5	2735.05
2.61799	2.70451	1.48868	127	19	8	2735.04
2.0944	0.866955	-0.931351	118	21	134	2734.51
-2.0944	0.906588	1.25295	27	0	136	2733.34
1.0472	2.0413	-2.6646	22	8	133	2732.66
2.35619	1.11309	-0.272241	136	14	117	2732.44
-0.261799	1.24769	1.80989	125	28	18	2732.18
2.61799	1.16868	2.1086	128	2	15	2732.13
-3.14159	2.15391	-1.71496	21	6	136	2731.95
-2.35619	0.418037	1.36008	119	33	139	2729.39
-1.8326	1.04598	0.343692	118	4	3	2728.44
-0.523599	1.51091	-0.740472	129	134	16	2728.41
0.785398	2.97946	-1.0093	118	6	2	2726.67
-1.309	1.2563	0.062705	120	11	4	2726.45
-0.261799	1.44058	2.26003	119	122	15	2723.59
2.87979	0.203748	0.590255	124	16	133	2723.34
-2.87979	0.618092	2.53912	124	23	139	2723.09
1.309	1.69667	-1.25323	129	30	134	2720.83
0.261799	0.640596	-2.79761	105	134	138	2720.57
2.35619	2.59263	0.909713	123	25	6	2720.25
-0.261799	1.65865	-2.40988	119	131	1	2720.14
-1.309	2.24746	0.191623	124	21	1	2719.54
0.785398	2.58853	-2.97662	106	1	1	2719.37
0.261799	2.58773	0.232235	123	124	5	2718.02
-0.523599	0.615174	-0.666022	127	137	15	2717.61
-1.0472	1.13583	-1.43109	131	18	127	2717.36
1.5708	1.0145	0.906702	21	5	9	2716.86
1.309	2.07303	2.0274	20	7	132	2714.53
-2.0944	1.21485	-1.96666	115	15	119	2714.01
-0.523599	2.15391	-1.71496	129	23	135	2712.42
-2.0944	1.12819	-2.28862	124	31	137	2712.11
0.523599	1.3101	1.48831	114	9	9	2711.5
0	2.70451	1.48868	128	122	23	2711.4
-2.61799	1.69979	2.45289	126	20	0	2710.05
-0.261799	0.619654	-2.21691	123	18	129	2710
0	0.866395	-2.49292	123	15	4	2709.8
2.0944	2.66408	-1.0714	124	126	13	2709.65
-1.5708	1.76607	2.15384	116	17	19	2709.49
-1.8326	2.25133	-2.33074	122	9	132	2709.03
-2.61799	1.24297	-2.97788	123	18	1	2708.94
2.35619	1.02554	1.57686	122	12	6	2708.67
-0.523599	1.41335	-1.33919	130	14	123	2707.85
-2.87979	0.458961	-0.107937	130	19	129	2707.3
1.5708	1.3255	-1.6713	117	137	125	2703.84
-2.35619	1.13583	-1.43109	139	25	4	2703.8
-0.261799	2.97946	-1.0093	36	9	129	2703.63
-0.785398	2.47812	2.60978	128	128	11	2703.31
1.309	1.04598	0.343692	8	27	128	2702.81
-1.0472	1.75653	-2.10516	25	138	126	2702.66
1.309	1.2563	0.062705	5	15	120	2701.45
2.87979	2.70451	1.48868	125	21	11	2698.65
-1.8326	1.61711	-1.57204	120	6	7	2695.86
-1.0472	2.07303	2.0274	110	13	137	2695.04
2.35619	2.57925	-2.3648	127	122	11	2695.01
2.35619	1.24769	1.80989	121	23	128	2694.89
-2.87979	2.40784	1.41065	117	18	20	2694.56
-2.0944	1.82469	1.85088	122	7	126	2694.43
-1.5708	1.02554	1.57686	118	126	138	2693.99
2.87979	2.39627	-1.95926	115	4	138	2692.52
-2.35619	2.03301	2.97719	125	19	138	2691.2
1.309	2.15391	-1.71496	116	7	6	2691.05
-1.8326	2.58773	0.232235	108	136	5	2690.68
-1.5708	1.3746	-2.45603	113	16	131	2690.45
2.61799	1.24769	1.80989	15	7	122	2690.25
1.309	1.98257	-1.11552	117	16	1	2689.63
0.785398	2.03301	2.97719	115	9	11	2689.61
2.0944	1.69667	-1.25323	114	13	122	2689.5
-2.35619	0.496451	0.593859	124	129	23	2689.1
-3.14159	1.54587	-1.87708	118	4	5	2688.14
-0.261799	2.40784	1.41065	7	125	122	2687.02
2.0944	1.1345	-1.10963	118	19	132	2686.8
1.8326	2.47812	2.60978	28	135	130	2686.64
-2.61799	2.13822	1.67832	122	9	129	2685.96
2.61799	1.75653	-2.10516	119	14	131	2684.86
-0.785398	2.58773	0.232235	136	29	12	2684.46
-2.0944	1.75653	-2.10516	119	6	3	2684.4
-2.35619	0.618092	2.53912	119	14	135	2682.94
1.0472	2.35637	3.00587	115	10	136	2682.87
-2.35619	1.80917	1.21377	117	18	20	2681.17
-2.0944	1.41335	-1.33919	131	137	21	2681.05
-1.0472	1.94809	-2.36303	130	36	127	2680.7
-2.87979	1.59941	1.42607	122	136	28	2680.41
1.5708	0.92935	-2.91068	122	139	15	2680.25
-0.261799	0.640596	-2.79761	27	1	131	2679.82
1.5708	2.864	0.54974	111	3	138	2679.2
-2.87979	0.370812	-2.54774	119	139	10	2679.13
1.309	1.18436	0.625864	119	27	9	2679.12
2.35619	1.73287	-0.951685	110	14	131	2678.08
2.87979	2.0413	-2.6646	119	12	134	2677.64
-0.261799	2.40428	-0.174044	123	127	7	2677.48
-3.14159	1.44812	-2.16329	27	139	110	2676.86
2.61799	1.94809	-2.36303	119	12	132	2676.14
-1.5708	1.61711	-1.57204	120	10	3	2675.55
-2.61799	1.72118	-0.153948	134	127	118	2675.5
-0.785398	0.591903	2.01041	121	136	122	2675.03
-1.8326	1.55521	1.70889	121	8	129	2674.67
-0.523599	0.619654	-2.21691	125	18	1	2674.13
-1.0472	2.24746	0.191623	20	127	128	2674.07
1.5708	1.43341	-1.03599	121	19	123	2673.48
0	1.48862	1.15955	22	13	3	2673.09
0	1.82469	1.85088	112	4	14	2672.43
-1.5708	1.2563	0.062705	121	12	3	2672.26
-1.8326	0.640596	-2.79761	113	20	139	2671.92
1.309	1.43341	-1.03599	131	31	134	2670.73
-2.87979	2.10428	-0.813972	2	27	9	2670.65
-1.8326	1.44812	-2.16329	122	26	131	2670.28
1.0472	2.03301	2.97719	111	133	6	2669.74
-3.14159	1.48862	1.15955	118	133	0	2669.49
-0.785398	2.25133	-2.33074	126	20	5	2669.13
1.309	1.41343	2.55073	124	120	23	2668.86
2.0944	1.02554	1.57686	120	13	17	2668.7
1.5708	2.0413	-2.6646	114	129	2	2668.14
-2.0944	1.3746	-2.45603	121	5	11	2668.09
-0.261799	0.70057	1.55921	116	16	1	2667.31
2.35619	1.19535	1.20032	119	122	19	2666.5
1.309	1.41762	-0.202254	119	18	137	2664.65
0	2.45675	-1.50334	123	24	1	2663.99
1.309	1.50403	0.636812	2	26	133	2663.83
-2.61799	1.76607	2.15384	123	15	7	2663.36
0.261799	1.76607	2.15384	109	2	12	2662.69
-2.61799	0.762244	-0.273349	133	119	14	2661.32
1.5708	1.69667	-1.25323	125	28	134	2660.59
-0.785398	1.61711	-1.57204	119	0	129	2660.5
2.87979	2.25133	-2.33074	120	14	139	2659.54
1.5708	0.906588	1.25295	116	7	130	2659.36
0.785398	0.203748	0.590255	117	21	3	2658.44
-2.61799	1.21485	-1.96666	118	16	120	2658.4
0.785398	2.47812	2.60978	113	1	6	2658.19
-1.309	1.3255	-1.6713	136	23	128	2657.97
-0.523599	2.25133	-2.33074	119	4	0	2657.74
-0.261799	0.297065	2.16018	31	126	133	2657.39
-1.0472	1.2563	0.062705	130	15	17	2657.12
-2.87979	2.13822	1.67832	122	10	23	2656.67
0.523599	1.9987	2.37047	121	118	22	2656.27
2.0944	2.13822	1.67832	111	9	123	2655.16
0.523599	0.615174	-0.666022	6	124	11	2655.15
-0.523599	1.19535	1.20032	119	12	136	2655.07
0.785398	1.41343	2.55073	11	132	119	2654.66
2.87979	0.571433	-1.18842	17	20	130	2654.61
1.5708	2.45675	-1.50334	118	5	11	2654.21
-0.785398	1.43341	-1.03599	127	134	16	2654.2
-2.87979	2.39627	-1.95926	119	13	1	2654.03
-2.61799	1.65865	-2.40988	117	6	5	2652.88
1.5708	1.55478	0.100351	115	15	3	2651.78
0	0.960688	-0.577532	123	26	135	2650.49
1.8326	1.51091	-0.740472	127	37	132	2650.17
-3.14159	1.36756	0.358405	117	25	8	2649.93
-1.0472	2.58773	0.232235	120	14	6	2649.31
1.8326	2.40784	1.41065	4	5	115	2647.94
0.261799	1.86991	2.70103	107	6	0	2646.76
-2.87979	0.418037	1.36008	124	2	12	2646.55
0.523599	2.39627	-1.95926	136	128	25	2645.61
1.8326	0.864993	2.27828	113	137	136	2645.41
-1.8326	2.10802	1.31143	109	8	17	2645.4
-1.5708	0.41964	2.97412	116	21	5	2644.6
-3.14159	2.24746	0.191623	103	139	14	2644.46
1.309	1.3255	-1.6713	122	12	20	2644.16
-0.261799	0.29038	-0.79696	1	115	12	2643.58
-2.61799	2.97946	-1.0093	124	20	3	2642.58
-0.523599	1.13583	-1.43109	126	11	124	2642.39
-2.61799	1.69667	-1.25323	20	132	125	2641.99
1.5708	0.496451	0.593859	118	134	17	2641.35
0.785398	1.50403	0.636812	135	34	8	2641.17
0.261799	2.70451	1.48868	133	122	23	2641.05
1.0472	2.06365	-2.0446	113	16	128	2640.9
1.5708	1.50403	0.636812	136	25	132	2639.64
1.0472	1.13581	-2.65887	125	7	22	2638.53
-0.785398	1.54587	-1.87708	24	139	125	2638.46
1.5708	2.18031	-1.35738	116	4	9	2638.41
-1.8326	1.21485	-1.96666	118	24	133	2637.04
-1.309	2.57925	-2.3648	139	36	136	2636.7
-2.35619	1.83668	-0.676006	131	25	139	2635.96
-3.14159	1.74164	-2.69591	120	9	132	2635.87
1.5708	1.73287	-0.951685	23	12	122	2635.7
-1.309	1.3101	1.48831	121	8	127	2635.69
-1.5708	2.10802	1.31143	126	2	122	2635.66
0.785398	2.24746	0.191623	2	25	131	2635.46
0.523599	0.866395	-2.49292	123	12	17	2634.98
-1.309	1.19455	-0.8019	117	139	136	2634.07
0.785398	0.92935	-2.91068	119	17	133	2634
-1.0472	1.24769	1.80989	5	32	21	2633.98
-3.14159	0.370812	-2.54774	118	9	130	2633.29
-0.523599	2.59263	0.909713	120	15	1	2632.46
0.261799	0.733948	3.02141	129	112	7	2631.82
1.0472	1.68327	0.374177	129	27	12	2631.7
2.35619	2.71918	-1.78064	111	137	4	2631.59
1.309	1.1345	-1.10963	128	13	113	2631.52
-3.14159	2.70451	1.48868	121	27	10	2631.37
-2.61799	2.18713	-0.479875	2	29	3	2630.86
-0.785398	2.16409	-2.99136	121	3	8	2630.8
-1.5708	2.07303	2.0274	114	18	136	2630.66
-1.309	1.74164	-2.69591	24	138	129	2630.59
-2.87979	1.56931	-3.00398	129	24	135	2630.51
1.309	1.19455	-0.8019	128	23	123	2630.34
0	0.674054	1.01361	117	12	7	2630.22
2.87979	2.15391	-1.71496	125	19	8	2630.16
-0.785398	1.21485	-1.96666	23	1	126	2630.06
-1.5708	1.50403	0.636812	120	9	136	2629.7
-2.87979	2.71918	-1.78064	122	18	135	2629.37
-2.0944	1.02554	1.57686	123	20	135	2628.88
-2.35619	0.92935	-2.91068	117	139	6	2628.58
2.0944	2.58773	0.232235	118	4	134	2628.3
-0.523599	2.34958	-2.70252	107	10	136	2627.93
1.309	1.83668	-0.676006	119	18	2	2627.85
-2.87979	0.910508	1.90353	28	3	137	2627.83
1.5708	2.59263	0.909713	115	14	124	2627.81
-2.35619	1.05053	3.04258	118	7	139	2627.05
1.8326	1.48862	1.15955	133	24	2	2626.96
-1.8326	1.50403	0.636812	122	10	134	2626.67
1.8326	1.1345	-1.10963	120	21	133	2626.59
-0.785398	0.571433	-1.18842	123	4	122	2626.51
2.87979	0.618092	2.53912	4	26	4	2626.06
1.309	2.59263	0.909713	1	0	116	2625.54
-0.523599	1.36756	0.358405	117	5	6	2625.41
1.0472	0.41964	2.97412	112	133	7	2625.26
-2.0944	1.16868	2.1086	121	13	133	2625.12
0.261799	1.84634	-1.79695	118	138	133	2624.42
1.8326	2.39627	-1.95926	110	4	127	2624.33
-0.261799	1.73287	-0.951685	133	9	120	2623.59
-1.5708	1.05053	3.04258	123	136	10	2622.88
-3.14159	2.88123	-2.58257	139	114	7	2622.86
-2.61799	1.13581	-2.65887	20	133	114	2622.27
1.309	0.496451	0.593859	114	23	4	2621.07
-2.0944	1.50653	1.98886	122	10	22	2620.09
1.309	0.709924	0.218797	117	20	3	2619.5
-2.61799	1.13583	-1.43109	110	11	134	2619.08
-1.0472	1.13581	-2.65887	123	33	0	2618.85
-2.0944	2.40428	-0.174044	120	106	1	2618.33
0.523599	2.98498	1.95445	130	117	18	2618.1
1.8326	1.3255	-1.6713	118	11	130	2618
-2.61799	1.59941	1.42607	118	138	3	2617.59
-2.0944	1.87054	-2.97623	122	14	2	2617.31
1.5708	1.13583	-1.43109	126	5	111	2617.02
-0.261799	1.6061	-0.451151	121	127	6	2615.3
-1.0472	1.1345	-1.10963	126	137	16	2614.43
2.35619	2.45597	-0.64122	102	9	137	2613.93
-1.309	2.08924	-0.114193	10	5	118	2613.72
2.87979	2.07303	2.0274	136	25	3	2613.53
-1.5708	1.87054	-2.97623	26	137	133	2613.2
2.35619	1.44812	-2.16329	122	20	139	2612.74
-3.14159	0.864993	2.27828	2	27	3	2612.48
0.523599	1.69979	2.45289	121	21	4	2612.1
1.5708	1.24297	-2.97788	131	19	26	2611.9
2.61799	0.41964	2.97412	2	9	22	2610.57
0.523599	1.3746	-2.45603	114	130	138	2610.23
1.309	2.70451	1.48868	6	8	120	2609.4
-2.35619	1.73687	3.02361	122	15	135	2609.39
2.35619	1.16868	2.1086	117	25	133	2609.04
-0.261799	2.88123	-2.58257	117	135	138	2608.31
-3.14159	1.94809	-2.36303	118	10	0	2607.96
0.523599	1.86991	2.70103	15	131	121	2607.64
2.0944	1.51091	-0.740472	118	29	133	2607.59
2.35619	0.379747	-1.71306	115	5	136	2607.39
-2.87979	1.87528	0.107086	117	26	3	2607.04
-1.0472	0.370812	-2.54774	8	120	7	2606.79
-2.35619	1.44058	2.26003	121	13	138	2606.49
-2.35619	1.24297	-2.97788	118	5	2	2605.86
0	1.12819	-2.28862	111	4	131	2605.72
1.5708	1.18436	0.625864	137	25	130	2603.39
0	1.54587	-1.87708	118	8	13	2603.3
-0.261799	1.36756	0.358405	116	2	6	2603.02
1.8326	2.29548	1.00828	117	9	119	2602.51
-1.309	2.29548	1.00828	116	15	10	2602.23
2.0944	0.370812	-2.54774	135	26	4	2601.87
-2.35619	0.615174	-0.666022	103	139	4	2601.4
-1.5708	0.866955	-0.931351	121	12	2	2600.96
0.261799	2.24746	0.191623	123	126	7	2600.67
1.5708	1.41335	-1.33919	123	24	134	2600.44
-2.87979	0.992645	-1.72376	116	20	126	2600.11
-2.87979	1.21485	-1.96666	121	19	121	2599.71
1.5708	2.3795	0.561089	117	3	121	2598.75
-1.309	0.08073	-2.62204	34	134	134	2598.46
-0.261799	0.866955	-0.931351	113	21	139	2597.72
2.35619	2.16409	-2.99136	114	5	9	2597.05
2.35619	1.1345	-1.10963	123	7	16	2596.5
-1.0472	1.3746	-2.45603	125	34	127	2596.28
-1.8326	1.0145	0.906702	120	6	5	2595.78
-2.61799	0.674054	1.01361	121	4	12	2595.41
0.261799	1.41335	-1.33919	113	8	19	2595.37
0.785398	2.58773	0.232235	3	21	126	2595.25
-0.523599	1.33567	0.89724	123	21	1	2595.19
-2.87979	1.44812	-2.16329	118	2	10	2594.67
2.0944	2.70451	1.48868	138	24	2	2593.73
-2.35619	1.39191	3.03032	120	15	138	2593.01
0.785398	2.29916	2.26466	114	2	6	2592.83
1.309	1.61711	-1.57204	20	131	6	2592.75
-2.35619	1.19455	-0.8019	133	23	6	2592.69
-2.35619	1.87528	0.107086	130	138	119	2592.55
0.785398	1.45012	-2.73905	114	126	3	2591.69
1.8326	2.11556	0.68573	113	2	4	2591.5
-0.523599	1.2563	0.062705	5	129	119	2591.32
-3.14159	2.45675	-1.50334	18	117	129	2590.96
1.309	1.0145	0.906702	117	10	131	2590.7
1.5708	2.15391	-1.71496	115	4	7	2590.46
2.87979	2.76064	2.78113	23	139	115	2589.5
-1.5708	0.29038	-0.79696	110	132	129	2589.25
-1.0472	1.24297	-2.97788	113	14	11	2589.07
-2.0944	1.86991	2.70103	28	15	137	2588.87
1.5708	0.418037	1.36008	134	25	134	2588.31
-1.8326	1.02554	1.57686	122	16	134	2588.07
-1.0472	0.733948	3.02141	4	8	23	2588
0.261799	1.2563	0.062705	112	9	0	2587.92
1.0472	0.618092	2.53912	105	130	11	2587.92
-0.785398	2.24746	0.191623	13	134	121	2587.76
-2.87979	0.866395	-2.49292	118	7	4	2587.59
1.8326	2.10428	-0.813972	113	12	4	2587.37
-1.309	2.18031	-1.35738	107	3	17	2587.29
1.0472	1.9987	2.37047	11	134	119	2587.2
2.0944	1.50653	1.98886	131	11	20	2586.77
0	0.906588	1.25295	117	14	5	2586.25
-1.5708	1.81218	0.656819	132	27	135	2586.19
-1.0472	2.58853	-2.97662	23	9	130	2586.13
2.87979	1.21485	-1.96666	122	122	10	2585.91
-2.61799	2.17448	2.6537	21	4	119	2585.67
-2.87979	1.16868	2.1086	132	24	139	2585.21
-2.0944	0.674054	1.01361	123	3	11	2585.07
-1.5708	1.13583	-1.43109	134	136	20	2585.06
2.61799	1.3255	-1.6713	117	15	133	2584.99
-2.61799	2.71918	-1.78064	138	112	4	2584.94
-2.0944	1.9987	2.37047	118	1	0	2584.79
2.87979	1.02554	1.57686	119	134	3	2584.14
-2.35619	0.41964	2.97412	114	1	139	2582.54
0.785398	1.73687	3.02361	120	18	138	2582.34
-1.8326	2.24746	0.191623	110	134	9	2582.23
-1.5708	0.762244	-0.273349	118	3	1	2581.82
2.35619	2.3795	0.561089	115	1	0	2581.24
1.5708	1.41343	2.55073	114	139	5	2580.83
2.35619	1.19455	-0.8019	113	21	133	2580.52
-2.61799	1.73687	3.02361	127	22	133	2579.6
1.5708	1.66236	0.915448	1	34	21	2579.4
-2.35619	1.65865	-2.40988	119	5	2	2579.11
-1.8326	2.13822	1.67832	123	127	128	2578.61
-1.5708	1.24769	1.80989	123	11	126	2578.35
-1.0472	1.80917	1.21377	119	15	16	2578.09
0.523599	0.418037	1.36008	113	22	4	2577.58
-1.309	1.24769	1.80989	126	121	0	2577.56
-2.87979	0.379747	-1.71306	114	18	4	2577.31
1.8326	0.762244	-0.273349	119	5	16	2577.09
-1.8326	1.74164	-2.69591	125	30	132	2577
-2.0944	2.45597	-0.64122	128	28	0	2576.96
1.5708	1.11309	-0.272241	130	40	134	2576.92
0.261799	1.02554	1.57686	113	12	11	2576.78
-0.523599	0.762244	-0.273349	9	6	115	2576.74
2.61799	2.71918	-1.78064	126	121	11	2576.73
0.261799	1.16868	2.1086	111	14	4	2575.86
-2.87979	0.866955	-0.931351	135	123	11	2575.82
-1.8326	1.50653	1.98886	121	7	127	2575.74
-1.8326	1.11309	-0.272241	113	137	135	2575.35
-0.261799	2.39627	-1.95926	9	139	107	2575.06
1.309	0.831641	0.616218	124	134	20	2574.6
1.8326	1.1348	2.43429	114	136	0	2574.54
2.0944	1.73287	-0.951685	112	14	136	2573.41
-2.87979	2.98498	1.95445	125	26	7	2572.26
-0.261799	2.10428	-0.813972	0	20	124	2572.16
0.523599	1.87285	1.54346	115	5	5	2570.69
2.35619	1.61711	-1.57204	116	12	136	2570.57
-2.0944	1.55521	1.70889	124	16	132	2570.18
-3.14159	1.50403	0.636812	119	26	10	2569.42
-1.309	1.80917	1.21377	125	11	125	2569.36
-2.87979	1.83668	-0.676006	112	18	132	2569.24
1.5708	2.72443	-0.348782	119	2	134	2569.23
0.523599	0.70057	1.55921	112	20	9	2568.61
-0.523599	0.866955	-0.931351	128	134	16	2568.51
-1.5708	1.3255	-1.6713	116	16	129	2568.46
-1.5708	1.54587	-1.87708	115	9	127	2568.07
2.87979	2.34398	-1.04046	10	6	120	2566.29
-2.61799	1.1348	2.43429	134	4	22	2565.34
0.523599	1.98257	-1.11552	122	1	126	2565.34
2.35619	0.297065	2.16018	23	139	129	2565.19
-0.261799	1.90488	-1.47809	128	20	130	2565.12
-2.0944	1.13583	-1.43109	136	25	4	2564.65
-1.309	1.36756	0.358405	119	11	1	2564.57
2.87979	2.98498	1.95445	133	21	11	2564.18
-0.261799	2.39323	1.85717	112	6	137	2564.08
0.785398	1.13581	-2.65887	127	8	21	2564.01
-2.0944	1.87285	1.54346	127	11	125	2563.78
0	0.08073	-2.62204	123	15	132	2563.37
2.87979	2.63788	2.1216	135	24	4	2563.36
-2.61799	1.12819	-2.28862	123	21	121	2563.26
-1.8326	1.9987	2.37047	116	21	7	2562.93
2.35619	0.914445	2.68781	126	121	8	2562.87
0.523599	2.40428	-0.174044	120	2	17	2561.81
-2.0944	1.65865	-2.40988	130	21	7	2561.71
0.785398	0.762244	-0.273349	137	6	114	2561.71
-2.0944	1.1345	-1.10963	133	22	7	2561.55
1.5708	0.762244	-0.273349	121	134	12	2561.54
2.35619	1.84634	-1.79695	116	11	130	2561.27
0.523599	2.63788	2.1216	17	132	15	2561.18
-1.8326	1.69979	2.45289	118	16	13	2560.84
-1.309	1.21485	-1.96666	123	8	11	2560.53
2.61799	1.33567	0.89724	122	120	15	2560.5
0	1.02554	1.57686	116	14	138	2560.34
-1.5708	2.25133	-2.33074	122	12	134	2560.02
-1.8326	1.45012	-2.73905	120	0	7	2559.93
-1.309	1.13583	-1.43109	121	13	139	2559.77
2.87979	2.08924	-0.114193	128	129	122	2559.76
1.0472	2.24746	0.191623	137	24	130	2559.62
-2.0944	2.08924	-0.114193	8	123	123	2558.95
-2.35619	1.66236	0.915448	112	9	11	2558.6
-2.61799	2.10428	-0.813972	109	136	2	2557.4
-1.309	0.591903	2.01041	113	125	137	2556.38
0.261799	1.36756	0.358405	9	132	117	2555.98
0.785398	2.07303	2.0274	118	120	134	2555.6
0.785398	0.379747	-1.71306	137	0	112	2555.57
0.785398	0.685216	-1.71274	32	134	125	2555.31
-2.35619	2.39627	-1.95926	34	136	122	2555.1
-2.61799	1.44812	-2.16329	119	3	11	2555.07
-2.0944	0.831641	0.616218	121	7	7	2554.88
0.785398	0.89935	-2.06991	118	14	23	2554.6
0.261799	1.9987	2.37047	111	9	5	2554.55
-2.87979	1.75653	-2.10516	120	12	3	2554.44
1.8326	1.02554	1.57686	122	17	18	2553.99
-2.87979	1.90488	-1.47809	5	122	104	2553.87
-1.8326	2.71918	-1.78064	128	4	120	2553.2
0	1.55521	1.70889	115	11	1	2553.15
-2.0944	0.08073	-2.62204	115	20	9	2553.08
-1.309	1.02554	1.57686	118	5	133	2552.92
-1.0472	2.0413	-2.6646	121	11	5	2552.31
-2.0944	2.71918	-1.78064	124	0	123	2552.3
-0.785398	2.06365	-2.0446	125	18	8	2552.25
1.309	0.92935	-2.91068	122	1	14	2550.84
0	2.58853	-2.97662	16	9	123	2550.48
0.785398	2.57925	-2.3648	20	5	128	2550.18
-3.14159	0.709924	0.218797	128	16	129	2549.8
-1.5708	0.733948	3.02141	23	138	125	2549.62
0.261799	0.29038	-0.79696	35	131	125	2549.43
1.5708	1.81218	0.656819	137	26	134	2549.18
-1.0472	2.3795	0.561089	124	21	137	2548.88
-0.785398	1.80917	1.21377	119	12	16	2548.01
-2.87979	1.41335	-1.33919	9	10	109	2547.14
-2.87979	1.51091	-0.740472	112	20	134	2546.68
-2.61799	1.33567	0.89724	124	15	134	2546.26
-3.14159	1.2563	0.062705	115	26	3	2545.95
2.0944	1.82469	1.85088	118	23	122	2545.64
-0.261799	2.10802	1.31143	116	4	11	2544.95
0	2.63788	2.1216	111	4	133	2544.81
0.785398	2.08924	-0.114193	3	123	12	2544.53
2.0944	2.18031	-1.35738	110	11	121	2544.27
1.0472	1.43341	-1.03599	126	23	125	2544.16
-1.0472	0.709924	0.218797	124	125	138	2544
-2.35619	2.29916	2.26466	121	23	0	2543.72
0.785398	1.57406	2.78356	112	9	139	2543.17
1.5708	2.08924	-0.114193	128	116	7	2542.99
0.261799	0.370812	-2.54774	112	139	138	2542.34
2.0944	2.06365	-2.0446	117	11	128	2541.99
1.309	1.33567	0.89724	123	24	136	2541.86
0.261799	2.98498	1.95445	114	5	0	2541.81
-2.35619	0.571433	-1.18842	104	14	136	2541.78
0.523599	1.50653	1.98886	111	3	15	2540.86
-2.35619	2.16409	-2.99136	125	17	129	2540.48
-1.309	1.6061	-0.451151	120	10	10	2540.43
-2.0944	2.63788	2.1216	114	17	14	2540.02
1.309	1.24297	-2.97788	135	21	26	2539.33
2.0944	2.15391	-1.71496	115	14	124	2539.04
-1.0472	1.59941	1.42607	120	19	16	2539.02
2.87979	1.24297	-2.97788	125	129	18	2538.93
0.523599	0.29038	-0.79696	5	122	10	2538.92
-1.0472	2.71918	-1.78064	5	34	132	2538.79
2.35619	1.82469	1.85088	112	12	124	2538.65
-1.5708	1.18436	0.625864	120	7	8	2538.28
2.61799	2.66408	-1.0714	4	25	11	2538.13
-2.35619	0.960688	-0.577532	131	21	6	2538.04
-3.14159	0.685216	-1.71274	117	135	7	2538.01
1.8326	0.866955	-0.931351	120	18	130	2537.99
2.0944	0.960688	-0.577532	117	26	133	2537.94
-0.523599	1.54587	-1.87708	23	3	125	2537.88
-1.8326	2.39627	-1.95926	121	4	129	2537.83
-2.61799	1.05053	3.04258	4	35	4	2537.46
1.5708	0.70057	1.55921	120	23	13	2537.4
0.785398	2.35637	3.00587	109	0	138	2537.21
-2.35619	1.59941	1.42607	128	122	4	2537.15
2.35619	1.98257	-1.11552	110	13	128	2537.12
0.523599	0.89935	-2.06991	119	131	132	2536.92
2.87979	1.6061	-0.451151	135	134	115	2536.79
1.5708	1.02554	1.57686	126	22	18	2536.75
1.8326	1.73287	-0.951685	15	12	113	2536.39
-2.35619	0.850607	-1.33538	136	122	10	2536.16
-2.35619	1.86991	2.70103	121	14	1	2535.56
2.61799	1.13583	-1.43109	116	15	135	2535.41
1.5708	0.640596	-2.79761	133	133	14	2535.19
2.61799	1.54587	-1.87708	115	8	137	2535.13
-2.0944	0.379747	-1.71306	104	15	136	2534.48
2.87979	1.19535	1.20032	118	3	2	2534.32
-1.5708	1.74164	-2.69591	121	29	134	2534.19
-1.8326	1.57406	2.78356	119	139	5	2533.96
2.35619	0.866955	-0.931351	116	23	131	2533.93
-2.0944	2.39627	-1.95926	121	7	129	2533.56
0.785398	2.71918	-1.78064	139	124	20	2533.26
-0.785398	0.619654	-2.21691	107	9	124	2532.22
-1.8326	1.82469	1.85088	116	17	20	2532.11
-0.523599	0.674054	1.01361	116	6	134	2532.05
-3.14159	1.87285	1.54346	128	21	136	2532.03
2.61799	0.762244	-0.273349	106	18	4	2531.94
-1.8326	0.297065	2.16018	15	134	18	2531.66
-1.5708	0.831641	0.616218	118	5	3	2531.59
1.8326	0.674054	1.01361	134	24	133	2531.54
0.785398	0.831641	0.616218	119	20	1	2531.21
-2.35619	0.762244	-0.273349	137	116	13	2531.09
-2.35619	2.11556	0.68573	129	4	121	2531.06
-2.35619	1.75653	-2.10516	118	4	4	2530.72
-2.61799	1.87285	1.54346	127	31	14	2530.63
2.61799	1.43341	-1.03599	16	16	126	2530.52
2.87979	1.87528	0.107086	126	133	122	2530.43
-2.87979	0.914445	2.68781	124	21	139	2529.95
-0.785398	2.18031	-1.35738	2	25	127	2529.06
1.5708	0.831641	0.616218	125	133	20	2528.67
-2.35619	0.906588	1.25295	124	127	2	2528.57
2.87979	2.10802	1.31143	2	36	22	2528
-2.35619	1.24769	1.80989	125	19	132	2527.92
-1.309	2.10428	-0.813972	121	1	127	2527.91
2.0944	0.864993	2.27828	123	32	138	2527.55
-0.523599	0.850607	-1.33538	121	136	120	2527.15
0.261799	1.51091	-0.740472	21	6	107	2527.06
-3.14159	1.55521	1.70889	125	14	11	2526.99
0.523599	2.29916	2.26466	115	10	1	2526.63
0.261799	1.55478	0.100351	113	10	1	2526.48
-1.5708	2.18031	-1.35738	109	8	17	2526.35
1.0472	1.97758	0.969896	6	25	0	2526.21
-1.309	0.89935	-2.06991	107	8	136	2526.18
-2.0944	1.6061	-0.451151	126	20	4	2526.07
-0.523599	0.571433	-1.18842	121	132	127	2525.74
-1.309	2.06365	-2.0446	2	33	128	2525.69
-1.5708	1.97758	0.969896	111	2	15	2525.25
0	2.18713	-0.479875	0	135	116	2525.17
0.785398	1.69979	2.45289	0	32	131	2524.98
-1.8326	1.65865	-2.40988	18	9	109	2524.83
0.261799	2.03301	2.97719	17	2	121	2524.78
1.8326	0.29038	-0.79696	118	137	8	2523.86
2.35619	2.72443	-0.348782	10	1	118	2523.8
-1.0472	0.685216	-1.71274	109	137	2	2523.65
-2.61799	1.82469	1.85088	127	4	26	2523.51
-1.0472	2.34958	-2.70252	121	10	4	2523.33
2.87979	1.39191	3.03032	5	121	13	2523.23
-2.61799	1.51091	-0.740472	110	12	1	2523.13
1.5708	1.97758	0.969896	119	16	7	2522.51
-1.5708	1.86991	2.70103	114	21	2	2521.85
0	1.74164	-2.69591	124	127	6	2521.45
-0.785398	0.961715	0.014085	14	4	117	2521.17
-2.0944	1.0145	0.906702	122	14	4	2520.78
-2.35619	2.58773	0.232235	110	134	16	2520.73
2.87979	1.75653	-2.10516	116	6	136	2520.58
0.785398	0.866395	-2.49292	117	127	138	2520.4
-1.0472	1.43341	-1.03599	118	137	135	2519.62
-2.61799	1.41335	-1.33919	28	4	4	2518.84
0.785398	1.24297	-2.97788	116	13	1	2518.39
-2.35619	0.203748	0.590255	121	1	9	2517.74
-3.14159	1.83668	-0.676006	12	26	3	2517.31
2.61799	2.13822	1.67832	129	16	16	2517
-2.61799	0.379747	-1.71306	135	130	17	2516.6
-1.309	0.418037	1.36008	123	11	12	2516.39
-1.8326	1.94809	-2.36303	121	9	139	2516.34
-1.0472	1.12819	-2.28862	107	8	135	2516.25
-2.61799	2.3795	0.561089	104	12	5	2516.2
0.261799	0.418037	1.36008	121	23	131	2516.18
-2.61799	0.866395	-2.49292	123	23	124	2515.41
0	1.75653	-2.10516	122	5	18	2514.3
-2.35619	0.29038	-0.79696	132	21	129	2514.24
1.5708	2.11556	0.68573	137	25	133	2514.11
-0.261799	1.33567	0.89724	121	18	3	2513.91
0.523599	0.906588	1.25295	117	20	9	2513.59
2.0944	0.08073	-2.62204	135	27	4	2513.2
-2.0944	1.30146	-0.509251	112	4	129	2512.79
-1.5708	2.47812	2.60978	25	5	135	2512.74
-0.261799	0.571433	-1.18842	116	25	1	2512.36
-1.5708	1.24297	-2.97788	128	1	17	2512.13
-1.309	1.87054	-2.97623	23	12	131	2512.06
0.261799	2.88123	-2.58257	22	0	127	2511.95
0	0.866955	-0.931351	129	29	8	2511.79
0.523599	1.56931	-3.00398	112	133	11	2511.76
1.8326	1.13583	-1.43109	118	14	133	2511.59
1.0472	1.19535	1.20032	116	9	139	2511.5
1.5708	1.6061	-0.451151	23	17	124	2511.18
-2.61799	2.08924	-0.114193	111	16	1	2511
2.87979	2.00144	0.381215	138	122	13	2511
0.785398	2.72443	-0.348782	22	11	116	2510.03
1.0472	1.94809	-2.36303	113	11	128	2509.87
-3.14159	0.850607	-1.33538	112	11	4	2509.79
1.8326	2.71918	-1.78064	107	5	138	2509.51
-0.785398	1.48862	1.15955	119	10	134	2509.48
0.261799	2.18713	-0.479875	0	136	116	2509.19
-0.523599	1.44812	-2.16329	121	10	5	2509.14
1.5708	0.618092	2.53912	121	5	10	2508.73
0.261799	0.70057	1.55921	114	21	9	2508.63
2.0944	2.45675	-1.50334	107	4	135	2508.37
-1.5708	0.418037	1.36008	126	6	115	2508.11
2.0944	1.55521	1.70889	123	119	12	2508.1
0.785398	1.19455	-0.8019	36	7	126	2507.47
0.523599	1.2563	0.062705	25	11	121	2507.19
-2.0944	1.33567	0.89724	17	8	116	2507.08
-1.5708	1.9987	2.37047	115	25	4	2506.98
-0.523599	0.496451	0.593859	16	127	121	2506.94
0.523599	2.34958	-2.70252	20	5	127	2506.84
-2.61799	0.914445	2.68781	12	34	8	2506.78
1.309	2.3795	0.561089	120	17	11	2506.51
2.0944	0.70057	1.55921	116	12	10	2506.01
-0.523599	2.29548	1.00828	121	17	136	2505.93
-0.523599	2.17448	2.6537	111	24	12	2505.75
2.35619	0.618092	2.53912	123	122	3	2505.71
2.0944	2.11556	0.68573	124	25	139	2505.59
-3.14159	2.40428	-0.174044	102	134	7	2505.37
1.5708	0.709924	0.218797	117	28	139	2505.36
-0.523599	2.47812	2.60978	7	136	117	2504.84
-1.5708	1.73687	3.02361	117	24	131	2504.74
0.523599	1.45012	-2.73905	111	129	3	2503.94
-1.5708	1.21485	-1.96666	116	20	133	2503.91
2.0944	1.83668	-0.676006	110	14	139	2503.88
-0.523599	1.61711	-1.57204	119	139	129	2503.1
0.261799	2.47812	2.60978	10	1	117	2502.92
-0.523599	1.87285	1.54346	112	6	2	2502.88
-2.87979	2.864	0.54974	127	121	135	2502.69
-0.785398	1.24769	1.80989	0	32	21	2502.66
-1.8326	1.54587	-1.87708	120	6	6	2502.54
0.785398	1.66236	0.915448	23	1	134	2502.31
2.61799	0.203748	0.590255	129	21	131	2502.09
-2.0944	1.59941	1.42607	124	16	134	2501.92
2.61799	2.25133	-2.33074	116	5	137	2501.91
-1.5708	1.48862	1.15955	129	22	123	2501.15
-2.35619	1.41343	2.55073	33	11	2	2501.02
1.0472	1.86991	2.70103	117	7	12	2500.9
1.5708	2.57925	-2.3648	110	4	130	2500.71
1.309	1.56931	-3.00398	112	134	2	2500.49
-3.14159	1.51091	-0.740472	115	25	134	2500.02
0.261799	1.0145	0.906702	124	24	6	2499.95
-1.309	0.297065	2.16018	121	18	134	2499.93
1.5708	1.41762	-0.202254	25	19	135	2499.54
-1.8326	1.43341	-1.03599	115	4	121	2499.49
-3.14159	1.12819	-2.28862	118	8	1	2499.24
-1.0472	1.44058	2.26003	111	15	1	2498.94
-1.309	2.34398	-1.04046	121	137	127	2498.85
-2.35619	1.13581	-2.65887	118	138	8	2498.64
1.8326	1.87528	0.107086	116	17	12	2498.08
0.523599	2.17448	2.6537	109	139	11	2498
-3.14159	2.34398	-1.04046	135	26	6	2497.95
1.8326	2.57925	-2.3648	18	34	14	2497.72
-1.8326	2.3795	0.561089	137	26	9	2497.67
-2.35619	0.619654	-2.21691	126	38	137	2497.6
-1.309	0.685216	-1.71274	108	3	2	2497.42
2.61799	0.619654	-2.21691	121	16	133	2497.27
0.785398	2.39323	1.85717	8	133	118	2497.17
-1.309	1.0145	0.906702	118	130	136	2497.01
-0.261799	2.34398	-1.04046	132	14	124	2496.98
-1.5708	1.83668	-0.676006	119	8	133	2496.05
-0.261799	2.63788	2.1216	108	8	1	2495.12
-1.0472	1.81218	0.656819	120	15	131	2494.86
-0.785398	1.02554	1.57686	2	127	22	2494.55
0	0.685216	-1.71274	120	132	128	2494.43
2.35619	1.55521	1.70889	120	22	119	2494.35
-1.309	1.13581	-2.65887	4	5	110	2494.24
0.261799	0.203748	0.590255	123	134	12	2493.06
0	1.24769	1.80989	111	9	10	2492.71
-1.309	1.04598	0.343692	121	4	10	2491.95
-2.61799	1.3746	-2.45603	118	2	8	2491.72
-0.785398	2.72443	-0.348782	6	119	13	2491.46
-1.5708	2.29916	2.26466	129	131	13	2491.44
-1.309	1.16868	2.1086	115	138	135	2491.35
-2.0944	0.866395	-2.49292	126	37	134	2491.28
0.523599	2.40784	1.41065	14	17	112	2491.13
-2.61799	0.960688	-0.577532	113	21	134	2491.08
-2.87979	1.82469	1.85088	129	3	27	2490.9
1.5708	1.82469	1.85088	134	120	26	2490.37
0.523599	1.41762	-0.202254	114	7	7	2490.32
-0.261799	0.370812	-2.54774	104	1	134	2490.02
-1.0472	1.02554	1.57686	120	8	129	2489.9
1.0472	2.29548	1.00828	10	4	118	2489.72
2.35619	1.54587	-1.87708	10	124	103	2489.02
-2.35619	2.13822	1.67832	26	4	137	2488.97
0.785398	2.98498	1.95445	135	118	18	2488.78
1.309	2.63788	2.1216	134	124	21	2488.57
-2.0944	2.34398	-1.04046	119	11	2	2488.19
-2.61799	2.70451	1.48868	127	134	120	2488.17
-0.523599	2.66408	-1.0714	17	125	113	2487.89
1.5708	1.2563	0.062705	118	25	3	2487.69
1.8326	1.6061	-0.451151	113	17	138	2487.33
0.261799	0.685216	-1.71274	115	18	9	2487.02
-2.0944	0.89935	-2.06991	112	18	135	2486.77
-1.5708	0.685216	-1.71274	136	133	107	2486.75
0.261799	0.992645	-1.72376	115	12	14	2486.6
-0.523599	2.06365	-2.0446	24	5	123	2486.59
1.0472	0.914445	2.68781	113	128	17	2486.58
-1.8326	0.866955	-0.931351	126	18	6	2486.56
0.523599	0.458961	-0.107937	124	14	13	2486.01
-3.14159	0.619654	-2.21691	116	0	3	2485.86
1.0472	1.1345	-1.10963	120	21	2	2485.81
-1.0472	1.74164	-2.69591	131	9	21	2485.71
-1.8326	1.13583	-1.43109	111	9	126	2485.47
2.87979	2.40784	1.41065	115	0	1	2484.9
0.523599	2.47812	2.60978	115	12	139	2484.88
2.35619	2.58773	0.232235	121	139	15	2484.67
-0.523599	1.0145	0.906702	125	23	134	2484.51
-2.87979	1.3746	-2.45603	125	19	6	2484.26
1.8326	1.19455	-0.8019	125	33	133	2484.13
2.0944	2.34398	-1.04046	104	9	130	2484
1.5708	2.29916	2.26466	29	132	135	2483.6
1.0472	1.41335	-1.33919	125	20	125	2483.01
0.523599	2.07303	2.0274	114	6	2	2482.92
-2.0944	1.24769	1.80989	122	15	135	2482.8
2.35619	1.3101	1.48831	122	12	6	2482.61
-1.8326	1.41762	-0.202254	6	23	117	2482.13
-0.785398	0.906588	1.25295	122	17	135	2481.43
2.87979	1.69979	2.45289	0	133	115	2481.38
-0.523599	0.831641	0.616218	115	5	3	2481.37
-2.61799	0.458961	-0.107937	106	132	13	2481.08
0.261799	1.43341	-1.03599	15	2	103	2481
-1.5708	1.33567	0.89724	121	14	1	2480.77
1.0472	2.57925	-2.3648	130	2	23	2480.51
1.0472	1.69979	2.45289	112	139	5	2480.15
0.523599	2.35637	3.00587	105	0	139	2479.54
0.261799	2.07303	2.0274	112	4	3	2479.51
1.0472	1.69667	-1.25323	123	24	129	2479.4
-0.523599	2.58853	-2.97662	105	8	1	2478.8
2.35619	0.203748	0.590255	135	24	131	2478.32
-1.0472	1.66236	0.915448	121	13	127	2478.1
-2.35619	0.297065	2.16018	122	3	117	2477.27
-2.87979	1.55521	1.70889	128	20	139	2477.15
-1.8326	2.34958	-2.70252	138	22	10	2477.15
-1.8326	2.47812	2.60978	24	8	132	2476.72
-1.309	2.47812	2.60978	10	132	118	2476.7
0	2.00144	0.381215	15	5	125	2476.65
0.523599	1.48862	1.15955	120	20	3	2476.07
-2.61799	2.59263	0.909713	131	132	119	2475.86
1.309	0.41964	2.97412	129	35	0	2475.68
-0.261799	1.11309	-0.272241	1	129	119	2475.45
2.61799	1.19535	1.20032	115	10	19	2475.4
2.0944	1.41335	-1.33919	118	17	133	2475.34
-2.61799	0.618092	2.53912	125	20	2	2475.32
-3.14159	1.59941	1.42607	21	0	127	2475.04
-0.523599	1.18436	0.625864	17	121	22	2474.96
-3.14159	2.39627	-1.95926	8	127	104	2474.41
-0.261799	0.866395	-2.49292	125	18	4	2474.26
-2.61799	1.44058	2.26003	125	19	139	2474.17
-0.523599	1.59941	1.42607	123	13	127	2473.49
2.0944	2.25133	-2.33074	118	11	127	2473.43
1.309	1.65865	-2.40988	115	6	132	2473.31
-2.35619	1.9987	2.37047	13	139	118	2473.17
-2.61799	2.07303	2.0274	126	139	17	2473
-1.8326	2.11556	0.68573	110	8	5	2472.9
-2.87979	0.571433	-1.18842	1	131	113	2472.73
-0.261799	1.54587	-1.87708	118	12	127	2472.69
1.309	2.29548	1.00828	8	4	118	2472.58
2.61799	0.831641	0.616218	108	16	6	2472.17
2.87979	2.59263	0.909713	18	0	123	2471.91
-0.261799	2.17448	2.6537	4	127	13	2471.8
-2.0944	1.21845	2.77728	133	10	20	2471.69
1.309	2.34958	-2.70252	113	5	127	2471.47
2.61799	0.370812	-2.54774	127	24	139	2471.41
0.523599	2.08924	-0.114193	39	5	135	2470.91
-1.309	0.960688	-0.577532	131	136	117	2470.61
1.5708	1.76607	2.15384	16	14	11	2470.36
-2.35619	1.57406	2.78356	121	15	137	2470.2
-2.35619	2.07303	2.0274	16	1	121	2469.92
1.5708	2.03301	2.97719	22	134	123	2469.9
-2.0944	2.11556	0.68573	111	14	4	2469.84
-2.87979	0.640596	-2.79761	7	36	5	2469.76
-1.5708	1.1345	-1.10963	121	13	138	2469.66
1.8326	0.914445	2.68781	120	14	12	2469.26
0.523599	1.90488	-1.47809	26	4	122	2469.24
0.261799	0.619654	-2.21691	25	136	132	2469.2
1.8326	2.76064	2.78113	135	119	17	2468.4
-0.785398	1.33567	0.89724	118	12	133	2468.24
0	1.84634	-1.79695	118	6	15	2468.19
0.261799	1.05053	3.04258	104	0	8	2468.12
1.5708	0.458961	-0.107937	129	137	19	2467.68
-0.261799	2.03301	2.97719	14	136	120	2467.27
-2.0944	0.29038	-0.79696	131	18	12	2467.18
1.309	1.97758	0.969896	130	13	27	2467.13
-2.0944	2.29916	2.26466	123	2	13	2467.02
2.61799	1.55521	1.70889	13	5	119	2466.49
1.0472	2.58853	-2.97662	111	6	137	2466.37
-1.0472	0.866955	-0.931351	127	139	117	2466.2
-3.14159	1.65865	-2.40988	118	9	139	2466.15
0.523599	0.370812	-2.54774	131	35	2	2466.03
-1.309	1.75653	-2.10516	119	18	125	2465.77
0.523599	2.57925	-2.3648	22	3	132	2465.74
1.5708	0.850607	-1.33538	3	123	121	2465.56
-3.14159	0.640596	-2.79761	122	18	137	2465
0.523599	0.379747	-1.71306	0	114	8	2464.97
-1.309	1.9987	2.37047	128	127	121	2464.62
0.785398	1.87054	-2.97623	115	11	6	2464.41
1.5708	0.41964	2.97412	121	31	6	2463.91
-1.0472	1.56931	-3.00398	8	139	114	2463.6
-1.8326	2.58853	-2.97662	116	132	18	2463.55
-1.0472	2.864	0.54974	124	21	3	2463.5
2.61799	2.57925	-2.3648	132	122	12	2463.46
2.0944	1.41762	-0.202254	20	15	137	2463.38
0.261799	2.39323	1.85717	122	127	26	2463.26
0.523599	2.18713	-0.479875	34	12	126	2463.2
0.261799	0.89935	-2.06991	119	11	17	2463.15
0	1.76607	2.15384	108	6	9	2462.98
2.61799	1.44812	-2.16329	131	24	8	2462.87
1.0472	1.90488	-1.47809	20	5	113	2462.52
0	0.29038	-0.79696	35	131	132	2462.43
0.261799	0.08073	-2.62204	119	10	135	2462.07
-0.261799	2.29548	1.00828	118	11	3	2461.82
1.5708	2.06365	-2.0446	117	7	115	2461.74
-1.8326	2.06365	-2.0446	119	4	132	2460.85
1.8326	0.733948	3.02141	128	131	11	2460.82
0.261799	1.59941	1.42607	116	9	4	2460.76
-0.261799	1.43341	-1.03599	27	4	114	2460.73
-2.61799	1.19455	-0.8019	134	25	4	2460.65
-2.87979	1.33567	0.89724	129	22	134	2460.38
2.0944	0.674054	1.01361	131	23	133	2459.68
1.309	1.48862	1.15955	115	5	4	2458.44
1.8326	1.94809	-2.36303	115	127	0	2458.35
-2.61799	1.80917	1.21377	115	135	25	2458.29
0.261799	2.11556	0.68573	18	7	130	2457.81
-2.87979	1.3101	1.48831	23	1	130	2457.78
-3.14159	2.40784	1.41065	118	1	1	2457.46
-2.87979	0.960688	-0.577532	32	3	130	2457.31
-1.309	2.58773	0.232235	124	21	138	2457.3
-3.14159	2.63788	2.1216	132	19	13	2456.88
2.61799	1.98257	-1.11552	120	27	132	2456.64
-1.309	2.66408	-1.0714	127	34	6	2456.49
1.309	2.72443	-0.348782	122	6	128	2455.87
0.523599	1.12819	-2.28862	114	0	136	2455.52
-2.87979	2.16409	-2.99136	23	126	116	2455.14
-2.0944	0.910508	1.90353	125	19	138	2455.06
-2.87979	2.70451	1.48868	115	17	12	2455.03
-3.14159	0.733948	3.02141	127	22	3	2454.83
-1.5708	2.97946	-1.0093	2	116	10	2454.69
0.523599	0.203748	0.590255	117	14	6	2454.51
1.8326	1.41762	-0.202254	123	38	137	2454.34
1.8326	0.910508	1.90353	118	138	27	2454.28
-0.261799	1.80917	1.21377	135	30	2	2454.1
-1.8326	2.57925	-2.3648	126	11	127	2453.94
-0.523599	1.72118	-0.153948	138	126	120	2453.88
-2.35619	1.6061	-0.451151	127	22	4	2453.74
-1.309	0.370812	-2.54774	34	136	1	2453.37
1.309	2.58853	-2.97662	115	11	137	2453.28
-1.5708	1.87285	1.54346	123	127	128	2453.23
-0.785398	1.41762	-0.202254	135	122	18	2453.18
0.523599	1.90986	-0.381669	0	136	117	2453.09
1.5708	1.56931	-3.00398	126	28	2	2453.05
-2.61799	0.906588	1.25295	122	7	13	2452.96
2.61799	1.9987	2.37047	31	5	131	2452.95
-2.35619	0.866955	-0.931351	114	22	131	2452.47
-2.35619	1.94809	-2.36303	118	6	139	2452.45
-2.61799	0.640596	-2.79761	117	0	8	2452.44
0.523599	0.674054	1.01361	116	17	8	2452.24
1.8326	2.16409	-2.99136	15	123	113	2452.03
-2.61799	1.43341	-1.03599	108	8	127	2451.61
1.5708	2.45597	-0.64122	23	126	138	2451.48
-2.0944	0.618092	2.53912	116	5	139	2451.38
1.0472	0.864993	2.27828	119	16	131	2451.17
-2.61799	0.203748	0.590255	118	135	132	2450.96
-1.0472	2.45675	-1.50334	133	18	126	2450.78
-0.261799	1.44812	-2.16329	113	12	130	2450.74
-3.14159	0.379747	-1.71306	118	134	6	2450.24
-1.5708	0.850607	-1.33538	111	13	128	2450.17
0.261799	1.90488	-1.47809	116	136	21	2450.09
-2.35619	1.84634	-1.79695	24	3	2	2449.21
2.87979	2.97946	-1.0093	115	17	1	2449.1
0.785398	1.90986	-0.381669	111	114	2	2448.69
0.523599	1.6061	-0.451151	135	29	5	2448.67
0.785398	1.04598	0.343692	123	22	131	2448.58
-3.14159	1.33567	0.89724	122	24	15	2448.55
-2.87979	1.1348	2.43429	134	26	3	2448.12
-1.0472	1.3255	-1.6713	133	22	128	2447.97
-2.87979	1.0145	0.906702	126	19	138	2447.57
-2.87979	2.45597	-0.64122	136	27	5	2447.56
2.87979	1.30146	-0.509251	134	126	15	2447.52
-1.0472	1.1348	2.43429	113	21	11	2447.06
1.309	1.13581	-2.65887	123	6	22	2446.84
-1.8326	1.13581	-2.65887	123	1	11	2446.77
2.0944	2.39627	-1.95926	113	7	128	2446.76
-2.61799	1.18436	0.625864	125	17	134	2446.56
-2.61799	0.831641	0.616218	133	23	8	2446.15
-1.0472	2.47812	2.60978	10	135	117	2445.64
-1.309	2.13822	1.67832	110	13	1	2444.78
-1.8326	2.10428	-0.813972	130	0	20	2444.72
1.8326	2.97946	-1.0093	105	134	132	2444.67
1.8326	1.43341	-1.03599	122	27	134	2444.64
-2.35619	2.08924	-0.114193	109	7	7	2444.4
0	2.39323	1.85717	129	8	120	2444.31
-1.0472	2.03301	2.97719	119	37	2	2444.05
1.309	1.66236	0.915448	124	16	25	2444.04
-2.35619	2.10428	-0.813972	129	22	4	2443.6
0.261799	2.45675	-1.50334	13	136	110	2443.34
-2.87979	0.762244	-0.273349	113	23	2	2443.31
0.523599	1.57406	2.78356	12	5	118	2443.19
2.0944	0.418037	1.36008	113	15	2	2443.04
-0.261799	2.58853	-2.97662	12	115	12	2442.63
-1.0472	1.61711	-1.57204	136	23	127	2442.43
-1.0472	1.16868	2.1086	116	18	19	2441.75
-3.14159	1.3746	-2.45603	32	0	116	2441.52
-2.35619	2.40428	-0.174044	108	5	1	2441.44
-1.5708	1.13581	-2.65887	4	6	109	2441.14
-1.5708	2.58853	-2.97662	121	128	18	2440.79
2.61799	1.50403	0.636812	130	33	18	2440.65
1.8326	2.08924	-0.114193	136	115	8	2440.56
0.785398	1.0145	0.906702	117	14	13	2440.51
-1.8326	1.12819	-2.28862	120	32	129	2440.27
0.785398	2.63788	2.1216	127	121	22	2439.32
0.523599	1.82469	1.85088	114	6	1	2439.18
-1.309	1.50653	1.98886	120	27	7	2439.15
2.0944	1.72118	-0.153948	110	14	6	2439.15
2.61799	0.496451	0.593859	128	20	132	2439.07
-0.523599	0.458961	-0.107937	124	128	8	2438.89
-1.5708	2.72443	-0.348782	22	11	134	2438.65
-2.61799	1.36756	0.358405	111	134	22	2438.4
-1.309	0.910508	1.90353	120	7	128	2438.25
-0.261799	1.61711	-1.57204	119	17	5	2438.24
-1.309	0.866955	-0.931351	16	133	117	2438
-1.0472	0.458961	-0.107937	24	124	121	2437.63
1.309	1.36756	0.358405	122	28	8	2437.44
-0.523599	0.08073	-2.62204	130	23	132	2437.25
-1.0472	1.05053	3.04258	130	130	13	2436.9
-1.8326	2.29916	2.26466	118	28	0	2436.74
0.523599	1.33567	0.89724	23	23	24	2436.44
0	1.44812	-2.16329	112	8	131	2436.39
-1.0472	1.87528	0.107086	117	2	7	2435.77
-2.35619	1.82469	1.85088	130	33	15	2435.52
-0.261799	2.70451	1.48868	123	122	22	2435.44
-1.8326	1.69667	-1.25323	127	0	20	2435.3
-2.35619	2.34398	-1.04046	17	110	139	2434.81
2.35619	2.40784	1.41065	32	11	5	2434.72
-2.87979	0.685216	-1.71274	17	20	129	2434.52
0	0.571433	-1.18842	30	136	129	2434.43
-0.261799	0.418037	1.36008	118	15	138	2434.37
-0.523599	0.418037	1.36008	119	15	137	2434.29
-2.35619	2.39323	1.85717	23	9	132	2433.99
1.0472	1.51091	-0.740472	31	15	125	2433.91
-1.5708	1.12819	-2.28862	110	9	139	2433.4
-2.61799	1.87054	-2.97623	126	16	125	2433.18
0.523599	0.762244	-0.273349	137	6	114	2433.16
-2.61799	2.45675	-1.50334	121	16	0	2433.16
-1.0472	1.19535	1.20032	120	11	130	2432.92
-0.523599	2.16409	-2.99136	121	139	8	2432.58
-2.0944	2.18031	-1.35738	19	136	108	2432.56
0	1.68327	0.374177	32	1	132	2432.2
2.35619	2.97946	-1.0093	130	30	1	2431.84
2.87979	1.41343	2.55073	6	138	25	2431.73
1.0472	2.58773	0.232235	0	134	117	2431.7
-0.785398	2.40428	-0.174044	6	1	117	2430.84
1.309	1.51091	-0.740472	128	33	124	2430.46
2.35619	0.850607	-1.33538	122	20	123	2429.89
2.61799	2.08924	-0.114193	129	132	19	2429.76
0.785398	1.33567	0.89724	129	30	15	2429.58
1.309	1.75653	-2.10516	121	22	136	2429.44
-2.0944	2.13822	1.67832	121	136	127	2429.35
-3.14159	2.29916	2.26466	110	139	4	2429.15
-2.0944	2.76064	2.78113	22	5	121	2429.14
-2.61799	1.66236	0.915448	111	128	21	2429.02
-3.14159	0.29038	-0.79696	111	30	138	2428.24
2.87979	1.87285	1.54346	118	11	137	2427.88
-0.261799	1.75653	-2.10516	119	131	138	2427.65
-2.35619	1.04598	0.343692	125	20	139	2427.58
0	2.40784	1.41065	116	5	135	2427.09
-1.5708	1.43341	-1.03599	116	0	121	2426.73
2.35619	2.39323	1.85717	107	6	131	2426.67
0	1.6061	-0.451151	132	119	4	2426.64
0.523599	1.44058	2.26003	110	8	6	2426.5
-2.61799	1.1345	-1.10963	31	11	6	2426.38
-1.309	0.70057	1.55921	117	8	131	2426.02
0	0.619654	-2.21691	109	131	130	2425.62
2.0944	2.35637	3.00587	28	136	128	2425.56
-2.35619	1.81218	0.656819	109	9	8	2425.41
-0.785398	0.458961	-0.107937	129	137	17	2425.08
1.309	1.30146	-0.509251	1	138	115	2424.05
0.785398	0.618092	2.53912	103	135	11	2423.84
-2.0944	1.3101	1.48831	123	139	27	2423.08
0.261799	1.41762	-0.202254	34	14	125	2423.05
-2.0944	2.58773	0.232235	111	119	12	2422.35
-0.261799	2.66408	-1.0714	21	3	111	2422.22
-2.35619	1.33567	0.89724	115	8	15	2421.83
-1.8326	2.07303	2.0274	120	135	127	2421.48
2.0944	1.76607	2.15384	117	29	126	2421.45
1.0472	2.63788	2.1216	120	2	125	2421.44
-1.309	2.76064	2.78113	114	25	10	2420.92
-2.61799	1.86991	2.70103	128	22	131	2420.65
2.0944	0.571433	-1.18842	25	15	118	2420.65
-0.523599	1.90488	-1.47809	122	2	126	2420.52
-2.61799	1.55521	1.70889	121	15	12	2420.36
0	1.61711	-1.57204	117	13	6	2420.26
2.87979	1.44812	-2.16329	118	10	2	2419.8
-2.35619	2.18031	-1.35738	118	6	8	2419.75
0.261799	1.69667	-1.25323	112	0	17	2419.27
1.5708	2.34958	-2.70252	19	134	123	2418.86
1.8326	0.618092	2.53912	124	32	1	2418.73
-2.87979	1.13581	-2.65887	118	10	1	2418.43
-2.61799	1.9987	2.37047	134	6	22	2418.43
-1.5708	2.864	0.54974	109	3	138	2418.38
0.261799	1.1345	-1.10963	15	134	102	2418.3
-3.14159	1.80917	1.21377	118	133	2	2418.24
1.5708	0.591903	2.01041	119	15	7	2417.67
2.35619	1.24297	-2.97788	136	115	6	2417.23
-2.35619	0.379747	-1.71306	116	8	116	2417.09
0	1.3255	-1.6713	116	7	22	2416.73
1.309	2.864	0.54974	112	11	132	2416.53
-1.0472	0.992645	-1.72376	123	2	12	2416.16
1.5708	1.9987	2.37047	121	138	14	2415.99
-0.785398	1.84634	-1.79695	22	9	117	2415.84
0.261799	1.11309	-0.272241	3	130	118	2415.74
0	2.97946	-1.0093	20	11	114	2415.59
-0.785398	2.00144	0.381215	119	11	5	2415.04
-1.0472	0.496451	0.593859	134	27	3	2415
0.261799	1.33567	0.89724	20	18	136	2414.75
0	0.496451	0.593859	122	134	12	2414.18
0	1.11309	-0.272241	3	130	118	2413.54
0.523599	2.39323	1.85717	122	1	123	2413.45
-1.8326	0.496451	0.593859	123	0	12	2413.37
-1.5708	1.19455	-0.8019	18	137	119	2412.4
1.5708	1.98257	-1.11552	133	35	136	2412.35
1.5708	1.72118	-0.153948	128	117	7	2412.1
-2.35619	1.30146	-0.509251	133	25	2	2411.86
0.261799	2.59263	0.909713	17	8	128	2411.63
0.523599	1.1348	2.43429	4	122	120	2411.59
2.35619	1.33567	0.89724	120	124	15	2411.57
-1.5708	1.57406	2.78356	115	21	4	2411.53
-2.35619	1.87285	1.54346	114	12	14	2411.46
-0.261799	0.850607	-1.33538	123	134	121	2411.39
1.8326	1.33567	0.89724	126	32	17	2411.34
-1.0472	0.674054	1.01361	107	6	128	2411.33
-1.309	2.88123	-2.58257	125	19	3	2411.28
-1.0472	2.66408	-1.0714	128	0	121	2411.1
0.261799	2.16409	-2.99136	136	122	9	2410.94
0.261799	1.3101	1.48831	115	10	1	2410.53
-2.0944	0.496451	0.593859	124	6	10	2410.36
2.0944	1.56931	-3.00398	117	18	134	2410.19
2.61799	1.05053	3.04258	2	26	4	2409.77
2.61799	1.04598	0.343692	135	125	18	2409.64
1.309	1.90488	-1.47809	116	16	132	2409.22
0.261799	2.10802	1.31143	116	5	8	2408.98
-1.0472	2.15391	-1.71496	0	28	129	2408.19
0.785398	0.70057	1.55921	118	125	14	2408.03
-0.261799	1.73687	3.02361	14	135	119	2407.74
2.87979	0.992645	-1.72376	119	19	129	2407.32
1.309	1.87285	1.54346	29	138	6	2407.15
0.261799	2.76064	2.78113	10	139	118	2406.91
1.0472	2.25133	-2.33074	11	127	21	2405.04
1.0472	1.73687	3.02361	111	139	139	2404.91
1.309	2.17448	2.6537	17	3	123	2404.91
2.61799	1.18436	0.625864	123	10	127	2404.48
-1.8326	2.88123	-2.58257	127	118	10	2404.31
-1.8326	1.2563	0.062705	123	17	2	2404.23
-0.785398	2.63788	2.1216	132	28	10	2404.13
0.261799	2.15391	-1.71496	123	19	10	2403.99
0	1.81218	0.656819	117	17	134	2403.89
-1.0472	1.69667	-1.25323	125	126	8	2403.84
2.0944	2.03301	2.97719	126	131	15	2403.69
2.0944	0.992645	-1.72376	118	12	130	2403.68
-0.261799	1.82469	1.85088	119	21	9	2403.62
-0.261799	1.69979	2.45289	112	23	7	2403.57
2.0944	1.98257	-1.11552	108	8	124	2403.54
-0.261799	2.45675	-1.50334	117	11	10	2403.31
-0.785398	1.3255	-1.6713	126	19	114	2403.01
-2.0944	0.850607	-1.33538	106	10	129	2402.87
2.0944	1.21485	-1.96666	123	22	2	2402.73
0.785398	0.418037	1.36008	117	21	128	2402.72
-1.5708	1.75653	-2.10516	117	12	123	2402.52
-2.61799	1.19535	1.20032	118	7	14	2402.47
-1.0472	2.10802	1.31143	115	14	9	2402.26
-0.261799	1.2563	0.062705	5	30	0	2402.26
-2.0944	1.90488	-1.47809	120	11	23	2402.05
-1.8326	0.92935	-2.91068	118	27	132	2401.81
-0.261799	1.50653	1.98886	114	12	137	2401.8
-0.523599	1.50653	1.98886	122	28	16	2401.08
2.0944	2.72443	-0.348782	11	1	118	2401.08
-2.35619	1.50653	1.98886	124	11	21	2401.03
-1.5708	0.615174	-0.666022	111	133	5	2399.43
-0.523599	2.39627	-1.95926	119	8	12	2399.23
0.523599	0.961715	0.014085	111	115	139	2399.05
-2.0944	1.51091	-0.740472	114	5	123	2398.86
-1.309	1.82469	1.85088	113	6	25	2398.68
0.785398	1.65865	-2.40988	23	4	1	2398.51
0.523599	1.59941	1.42607	115	5	4	2398.08
1.8326	2.10802	1.31143	120	18	116	2398.07
0.261799	2.13822	1.67832	115	7	5	2398
2.0944	1.9987	2.37047	114	130	131	2397.82
-0.261799	1.84634	-1.79695	116	136	22	2397.76
1.5708	1.65865	-2.40988	118	14	135	2397.68
-2.0944	0.992645	-1.72376	111	16	123	2397.45
-1.309	1.45012	-2.73905	126	139	17	2397.42
-1.8326	1.51091	-0.740472	21	134	122	2397.03
1.0472	1.61711	-1.57204	24	2	114	2396.63
2.35619	2.88123	-2.58257	124	18	130	2396.6
1.0472	2.17448	2.6537	114	131	12	2396.14
-2.0944	0.685216	-1.71274	135	120	7	2396.14
-1.5708	2.13822	1.67832	125	126	127	2396.07
0.785398	2.10428	-0.813972	116	112	12	2396.05
1.0472	1.73287	-0.951685	127	32	124	2395.5
2.35619	0.370812	-2.54774	131	25	4	2395.18
-1.5708	2.29548	1.00828	109	8	5	2395.14
0.785398	1.18436	0.625864	132	35	6	2395.09
0.785398	1.6061	-0.451151	111	114	6	2395.08
1.0472	1.55478	0.100351	125	26	137	2395.07
-2.35619	1.41335	-1.33919	112	11	127	2394.68
-1.5708	2.34958	-2.70252	121	10	136	2394.64
1.5708	1.1345	-1.10963	123	24	133	2394.38
2.61799	2.07303	2.0274	139	25	3	2394.04
-2.0944	1.98257	-1.11552	11	133	106	2393.82
1.309	2.0413	-2.6646	115	3	123	2393.78
0.523599	1.94809	-2.36303	120	133	3	2393.55
0.785398	2.40428	-0.174044	33	14	130	2393.32
2.61799	2.11556	0.68573	121	132	16	2393.15
-1.5708	2.35637	3.00587	23	12	128	2392.99
1.8326	1.87054	-2.97623	24	139	122	2392.94
2.0944	1.87285	1.54346	119	16	117	2392.82
-1.5708	1.73287	-0.951685	126	4	18	2392.69
1.0472	1.87054	-2.97623	22	10	131	2392.64
1.0472	1.18436	0.625864	124	29	10	2392.62
-3.14159	1.18436	0.625864	117	22	11	2392.54
1.0472	1.21845	2.77728	116	124	17	2392.51
0	2.72443	-0.348782	3	27	9	2392.27
2.87979	1.94809	-2.36303	119	13	138	2392.24
1.5708	1.19455	-0.8019	124	22	123	2391.48
1.0472	0.709924	0.218797	118	17	138	2391.01
2.61799	1.48862	1.15955	117	16	13	2390.89
-1.0472	1.11309	-0.272241	122	4	12	2390.2
0.523599	1.39191	3.03032	15	4	120	2390.19
-2.0944	2.00144	0.381215	107	137	12	2390.07
-0.523599	1.3101	1.48831	23	130	139	2389.83
-0.785398	2.76064	2.78113	11	134	118	2389.18
2.0944	0.850607	-1.33538	121	16	126	2389.14
-2.0944	0.709924	0.218797	122	12	6	2389.09
-2.0944	2.07303	2.0274	116	21	8	2389.08
-1.309	1.41343	2.55073	115	25	0	2388.98
2.35619	1.18436	0.625864	127	123	16	2388.98
-2.87979	1.50653	1.98886	125	9	14	2388.97
2.61799	1.81218	0.656819	131	36	15	2388.86
-1.8326	2.66408	-1.0714	135	17	121	2388.86
-2.35619	0.640596	-2.79761	131	38	135	2388.63
-2.87979	1.39191	3.03032	38	10	135	2388.36
1.0472	1.90986	-0.381669	15	40	137	2388.02
-1.8326	1.83668	-0.676006	120	12	2	2388.01
-1.309	1.86991	2.70103	112	25	6	2387.89
0.785398	1.44058	2.26003	119	18	1	2387.88
1.5708	1.48862	1.15955	136	26	137	2387.59
-1.5708	1.16868	2.1086	127	32	10	2387.52
-2.0944	0.418037	1.36008	32	1	1	2387.48
-2.61799	0.29038	-0.79696	112	1	17	2387.17
0	1.69979	2.45289	107	12	7	2387.1
-0.523599	1.02554	1.57686	121	127	127	2387.04
1.8326	2.00144	0.381215	113	2	3	2387.02
1.0472	2.16409	-2.99136	113	4	128	2386.82
1.309	0.961715	0.014085	134	41	0	2386.67
-3.14159	1.73287	-0.951685	116	23	128	2386.59
-2.35619	2.45597	-0.64122	129	24	4	2386.29
0.523599	1.36756	0.358405	23	13	127	2386.18
1.5708	2.24746	0.191623	113	1	5	2386.05
0.785398	1.98257	-1.11552	132	36	128	2385.86
-2.0944	2.24746	0.191623	109	5	8	2385.85
1.309	2.03301	2.97719	113	129	6	2385.67
-1.8326	0.866395	-2.49292	121	35	135	2385.56
1.5708	1.45012	-2.73905	134	15	30	2385.16
-0.261799	1.50403	0.636812	118	5	9	2385.07
-0.261799	2.57925	-2.3648	121	131	130	2385
1.5708	1.51091	-0.740472	129	35	135	2384.95
2.35619	2.18713	-0.479875	131	128	122	2384.89
2.87979	1.59941	1.42607	20	138	127	2384.12
-0.523599	0.89935	-2.06991	127	22	137	2383.54
-2.0944	0.297065	2.16018	125	20	6	2383.38
-2.35619	0.458961	-0.107937	108	126	12	2383.31
0	1.04598	0.343692	123	8	14	2383.3
-2.87979	2.29916	2.26466	112	131	6	2383.28
1.0472	0.08073	-2.62204	139	124	113	2383.12
0.261799	0.910508	1.90353	111	18	9	2382.96
1.8326	1.84634	-1.79695	116	8	120	2382.94
-3.14159	2.00144	0.381215	126	124	16	2382.81
2.0944	1.3101	1.48831	124	18	19	2382.4
-1.5708	1.6061	-0.451151	121	12	8	2382.28
-0.785398	0.709924	0.218797	136	29	1	2381.69
-1.5708	1.1348	2.43429	124	32	4	2381.39
-1.5708	1.50653	1.98886	114	12	11	2381.21
-2.35619	1.11309	-0.272241	132	26	135	2381.1
-1.0472	2.70451	1.48868	112	11	131	2381.07
0	1.33567	0.89724	132	28	5	2380.93
-0.523599	1.80917	1.21377	122	15	129	2380.28
-1.8326	0.850607	-1.33538	14	136	117	2380.18
0	0.992645	-1.72376	25	2	130	2380.05
0.785398	1.21485	-1.96666	121	8	26	2380.04
1.0472	0.910508	1.90353	113	6	134	2379.74
-1.5708	0.89935	-2.06991	109	6	2	2379.47
-0.785398	0.831641	0.616218	18	8	122	2379.29
-2.87979	1.24769	1.80989	125	11	14	2379.26
1.309	0.733948	3.02141	133	13	21	2379.11
1.8326	0.960688	-0.577532	118	22	134	2379.01
-2.35619	2.58853	-2.97662	0	23	9	2378.43
2.61799	2.24746	0.191623	104	17	8	2378.31
-0.785398	1.19455	-0.8019	134	138	114	2378.1
-2.0944	1.45012	-2.73905	11	10	108	2377.7
0.261799	1.68327	0.374177	114	11	0	2377.18
-3.14159	2.29548	1.00828	112	16	19	2377.16
-2.87979	1.3255	-1.6713	14	17	110	2376.96
1.8326	2.40428	-0.174044	138	134	117	2376.91
0	1.57406	2.78356	103	12	7	2376.2
2.87979	1.2563	0.062705	104	10	130	2376.19
-1.8326	1.76607	2.15384	135	136	22	2375.94
1.5708	1.1348	2.43429	114	139	0	2375.71
-0.785398	1.19535	1.20032	119	9	130	2375.53
-1.309	1.05053	3.04258	112	21	3	2375.49
0.785398	1.76607	2.15384	112	136	16	2375.45
1.309	1.73287	-0.951685	123	30	124	2375.25
-2.87979	2.45675	-1.50334	23	120	130	2374.89
-1.8326	2.03301	2.97719	26	17	135	2374.82
0	2.10428	-0.813972	134	11	122	2374.55
1.8326	1.55521	1.70889	19	4	128	2374.07
-1.5708	1.56931	-3.00398	120	0	7	2374.06
1.309	0.640596	-2.79761	119	1	12	2373.6
-1.8326	1.73287	-0.951685	122	15	136	2373.57
-0.785398	0.850607	-1.33538	122	4	117	2373.56
-0.523599	0.906588	1.25295	121	15	135	2372.81
-1.309	0.619654	-2.21691	8	1	113	2372.73
2.35619	2.11556	0.68573	119	135	15	2372.68
1.8326	1.19535	1.20032	114	3	134	2372.67
-1.309	0.618092	2.53912	120	29	7	2372.54
0.261799	1.04598	0.343692	122	7	14	2372.14
-1.309	2.11556	0.68573	131	25	6	2372.03
-2.0944	2.97946	-1.0093	10	12	121	2371.98
0.523599	2.13822	1.67832	115	4	7	2371.9
-0.261799	2.34958	-2.70252	120	139	4	2371.66
2.0944	0.496451	0.593859	136	24	130	2370.96
1.5708	1.55521	1.70889	22	139	133	2370.85
2.61799	1.61711	-1.57204	22	1	136	2370.85
0.785398	0.709924	0.218797	117	128	127	2370.69
2.35619	2.58853	-2.97662	122	8	126	2370.41
1.5708	1.68327	0.374177	116	13	9	2370.27
1.5708	1.13581	-2.65887	134	121	8	2370.26
-2.0944	1.80917	1.21377	111	5	17	2369.94
-1.5708	0.674054	1.01361	125	13	13	2369.76
-2.35619	1.3746	-2.45603	120	8	11	2369.09
-0.523599	1.87528	0.107086	119	2	11	2368.63
1.309	1.74164	-2.69591	123	6	117	2368.34
-1.5708	1.69667	-1.25323	26	6	136	2367.94
0.785398	0.733948	3.02141	4	36	5	2367.81
0.523599	1.55521	1.70889	116	10	136	2367.2
-1.309	2.29916	2.26466	134	131	17	2366.88
-1.309	1.30146	-0.509251	117	136	2	2366.73
-2.87979	1.11309	-0.272241	113	23	137	2366.57
2.0944	0.910508	1.90353	121	7	14	2366.44
-2.87979	0.08073	-2.62204	116	7	135	2366.33
2.61799	0.906588	1.25295	111	127	21	2366.3
1.8326	1.50653	1.98886	127	30	135	2365.79
0	1.80917	1.21377	130	29	1	2365.37
2.87979	0.733948	3.02141	127	25	3	2365.31
2.61799	0.709924	0.218797	131	122	14	2365.24
2.61799	2.06365	-2.0446	116	8	137	2365.15
0.523599	0.709924	0.218797	123	132	13	2365.07
-1.0472	2.88123	-2.58257	117	3	2	2364.95
-1.8326	1.48862	1.15955	132	24	122	2364.66
-0.261799	2.00144	0.381215	4	126	121	2364.03
-1.5708	1.90986	-0.381669	120	12	4	2363.89
0.785398	2.11556	0.68573	14	7	125	2363.81
1.5708	0.960688	-0.577532	119	19	2	2363.77
1.5708	1.59941	1.42607	114	1	5	2363.39
0.523599	1.05053	3.04258	106	132	9	2363.27
1.0472	1.75653	-2.10516	124	123	136	2362.92
-1.309	0.640596	-2.79761	133	120	7	2362.9
2.87979	1.43341	-1.03599	6	124	23	2362.89
1.0472	1.24297	-2.97788	115	10	3	2362.69
1.5708	2.25133	-2.33074	2	118	108	2362.55
-3.14159	1.82469	1.85088	137	31	13	2362.51
-1.8326	2.97946	-1.0093	123	2	123	2362.09
-3.14159	1.6061	-0.451151	114	25	139	2362.02
-1.0472	1.98257	-1.11552	125	125	8	2361.92
0	1.43341	-1.03599	32	0	121	2361.64
0.261799	0.496451	0.593859	117	130	125	2361.43
0.261799	1.50403	0.636812	20	136	129	2361.35
-2.87979	1.73287	-0.951685	114	18	127	2361.17
2.0944	1.61711	-1.57204	124	5	106	2361.14
1.0472	0.89935	-2.06991	115	12	22	2361.07
1.309	1.02554	1.57686	116	9	132	2361.04
2.61799	2.10802	1.31143	121	16	14	2360.87
-2.35619	1.3101	1.48831	9	139	112	2360.65
2.35619	2.39627	-1.95926	113	5	135	2360.2
2.35619	2.06365	-2.0446	124	21	2	2360.19
0.523599	0.591903	2.01041	125	14	122	2360.05
2.35619	0.70057	1.55921	121	12	4	2359.94
-2.0944	2.17448	2.6537	133	2	22	2359.82
-3.14159	1.90986	-0.381669	131	125	117	2359.67
-1.309	1.90986	-0.381669	122	138	125	2359.11
1.0472	2.29916	2.26466	123	0	122	2359.02
-0.261799	2.72443	-0.348782	9	23	133	2358.8
-1.8326	0.914445	2.68781	13	3	116	2358.57
-1.0472	0.297065	2.16018	120	24	0	2358.25
-0.523599	0.733948	3.02141	111	26	129	2358.15
-1.309	2.864	0.54974	126	23	3	2358.11
2.0944	2.47812	2.60978	11	9	22	2357.76
1.8326	2.864	0.54974	125	22	2	2357.64
0.785398	1.56931	-3.00398	110	116	2	2357.59
1.0472	1.44812	-2.16329	10	116	137	2357.43
0	0.910508	1.90353	112	18	7	2357.05
1.309	0.618092	2.53912	116	11	139	2356.17
-1.8326	1.1348	2.43429	115	132	129	2355.6
-2.0944	1.81218	0.656819	126	11	126	2355.55
-3.14159	2.35637	3.00587	4	25	139	2355.31
-2.0944	1.84634	-1.79695	117	3	25	2355.31
1.5708	0.297065	2.16018	120	14	134	2354.94
0.523599	2.10802	1.31143	16	10	110	2354.77
-1.309	1.3746	-2.45603	132	37	129	2354.74
-2.0944	0.866955	-0.931351	111	16	131	2354.45
2.87979	0.906588	1.25295	124	22	124	2354.39
-1.309	0.496451	0.593859	126	124	2	2354.13
0.261799	1.66236	0.915448	4	27	21	2354.05
-1.5708	2.34398	-1.04046	121	3	127	2353.98
-2.0944	0.458961	-0.107937	120	11	138	2353.89
-0.523599	2.3795	0.561089	136	30	7	2353.87
1.309	2.25133	-2.33074	113	5	120	2352.96
1.5708	1.94809	-2.36303	117	14	1	2352.96
2.87979	1.0145	0.906702	121	10	131	2352.53
1.8326	2.24746	0.191623	123	135	121	2352.42
2.0944	0.762244	-0.273349	113	24	139	2352.41
0.785398	1.50653	1.98886	118	16	11	2352.34
2.0944	2.58853	-2.97662	131	125	16	2352.09
-2.0944	1.19455	-0.8019	110	2	5	2351.36
-1.309	0.92935	-2.91068	109	22	136	2351.3
1.8326	0.961715	0.014085	13	128	114	2351.07
2.61799	0.379747	-1.71306	117	1	6	2350.67
0.261799	2.35637	3.00587	133	29	3	2350.6
-3.14159	0.992645	-1.72376	114	15	138	2350.59
-2.87979	1.1345	-1.10963	125	132	14	2350.59
0.261799	0.41964	2.97412	114	134	18	2350.56
0.785398	1.41762	-0.202254	17	14	115	2350.15
-1.0472	1.21845	2.77728	114	7	124	2349.99
-2.0944	2.39323	1.85717	117	15	24	2349.86
-0.785398	1.73287	-0.951685	122	126	6	2349.62
1.8326	2.06365	-2.0446	116	12	137	2349.57
-3.14159	2.10428	-0.813972	1	112	137	2349.48
-0.261799	2.58773	0.232235	116	31	137	2349.09
-0.523599	2.35637	3.00587	124	132	10	2348.66
-1.5708	2.16409	-2.99136	17	2	115	2348.06
-1.309	2.40428	-0.174044	14	18	123	2347.82
-2.35619	2.24746	0.191623	104	1	5	2347.8
1.5708	1.05053	3.04258	126	11	19	2347.56
1.0472	2.15391	-1.71496	120	1	19	2347.37
0.523599	1.83668	-0.676006	136	28	6	2347.23
-1.8326	0.203748	0.590255	126	138	13	2347.19
-0.261799	0.458961	-0.107937	37	137	128	2347.17
-1.5708	2.18713	-0.479875	116	5	138	2346.97
0.785398	1.55521	1.70889	121	18	15	2346.83
-3.14159	2.0413	-2.6646	121	13	131	2346.82
-1.309	2.40784	1.41065	108	10	2	2346.82
-2.87979	0.29038	-0.79696	101	9	1	2346.24
-2.61799	2.0413	-2.6646	121	8	130	2345.77
0.785398	2.3795	0.561089	6	24	135	2345.63
-2.87979	1.57406	2.78356	133	26	137	2344.84
-1.0472	0.866395	-2.49292	107	9	3	2344.81
2.61799	0.866955	-0.931351	120	135	11	2344.76
-2.61799	0.615174	-0.666022	103	5	3	2344.33
0.261799	2.17448	2.6537	106	2	138	2344.3
1.309	2.34398	-1.04046	130	36	138	2344.16
-0.785398	1.87528	0.107086	22	129	124	2344.07
-2.87979	2.15391	-1.71496	20	9	136	2343.99
-2.61799	1.6061	-0.451151	104	3	136	2343.91
0	0.297065	2.16018	31	130	127	2343.74
2.0944	1.30146	-0.509251	117	31	136	2343.58
2.87979	2.66408	-1.0714	111	138	8	2343.54
1.5708	0.08073	-2.62204	3	8	24	2343.44
2.0944	2.3795	0.561089	114	136	6	2342.5
0.261799	0.866395	-2.49292	126	16	17	2342.41
2.0944	2.00144	0.381215	130	137	21	2342.36
-1.309	0.914445	2.68781	117	28	3	2342.16
1.5708	1.80917	1.21377	136	25	4	2342.03
-1.5708	2.88123	-2.58257	133	23	6	2341.6
-1.5708	1.0145	0.906702	121	10	5	2341.37
-0.523599	0.591903	2.01041	7	27	126	2341.19
-1.0472	1.39191	3.03032	128	128	11	2341.13
0.261799	2.45597	-0.64122	135	139	117	2340.88
-1.309	1.1348	2.43429	119	29	3	2340.87
-2.35619	1.1348	2.43429	33	10	2	2340.55
-1.5708	0.571433	-1.18842	112	4	121	2340.38
-2.35619	0.864993	2.27828	126	13	14	2340.24
2.0944	2.864	0.54974	125	32	135	2340.19
-2.61799	2.88123	-2.58257	133	14	122	2340.01
2.0944	1.80917	1.21377	125	15	113	2339.72
2.87979	0.866395	-2.49292	121	17	134	2339.72
0.261799	2.29916	2.26466	109	138	2	2339.69
-1.5708	2.40428	-0.174044	129	105	4	2339.54
1.8326	1.41335	-1.33919	117	13	135	2339.41
-1.0472	1.0145	0.906702	120	127	136	2339.05
-0.785398	1.44812	-2.16329	21	0	122	2338.78
1.309	1.84634	-1.79695	125	26	134	2338.78
2.87979	1.73287	-0.951685	11	10	124	2338.68
-3.14159	0.762244	-0.273349	9	26	139	2338.6
-2.87979	0.297065	2.16018	36	138	1	2338.5
0.785398	0.992645	-1.72376	114	6	24	2338.17
-1.8326	0.961715	0.014085	126	122	122	2337.91
-2.87979	0.92935	-2.91068	20	34	1	2337.77
2.87979	2.18031	-1.35738	16	0	124	2337.46
1.5708	1.21485	-1.96666	139	25	15	2337.17
-1.8326	0.685216	-1.71274	138	134	108	2337.02
0.261799	1.39191	3.03032	131	26	9	2336.9
1.0472	1.33567	0.89724	123	7	25	2336.82
1.309	1.41335	-1.33919	125	26	135	2336.51
1.8326	2.03301	2.97719	24	137	123	2336.48
2.61799	1.41335	-1.33919	115	16	129	2336.01
-2.35619	2.72443	-0.348782	108	136	0	2335.94
1.309	1.05053	3.04258	115	13	3	2335.88
-1.0472	1.76607	2.15384	109	8	20	2335.76
-0.785398	0.89935	-2.06991	129	24	137	2335.48
2.87979	2.24746	0.191623	126	117	2	2335.17
-1.0472	0.89935	-2.06991	105	3	135	2335.13
0.523599	1.19535	1.20032	122	22	131	2334.99
1.5708	0.733948	3.02141	129	12	20	2334.95
1.0472	0.370812	-2.54774	121	125	135	2334.82
-1.309	2.07303	2.0274	111	14	136	2334.64
0.523599	1.04598	0.343692	121	6	14	2334.17
0.261799	1.56931	-3.00398	111	138	11	2333.89
0	2.39627	-1.95926	118	3	136	2333.8
-1.8326	2.17448	2.6537	135	2	22	2333.69
1.309	0.203748	0.590255	26	135	126	2333.64
1.309	0.992645	-1.72376	4	30	137	2333.55
2.61799	0.615174	-0.666022	125	118	0	2333.49
1.5708	2.13822	1.67832	2	124	26	2333.33
2.35619	2.70451	1.48868	34	11	138	2333.26
0.523599	1.24769	1.80989	112	11	9	2333.04
-2.87979	0.733948	3.02141	123	19	1	2333.04
-0.785398	1.9987	2.37047	105	15	6	2332.39
-3.14159	1.76607	2.15384	1	30	13	2332.31
-0.523599	2.97946	-1.0093	38	2	129	2332.14
-1.0472	1.3101	1.48831	123	21	17	2332.03
-2.61799	0.733948	3.02141	6	34	9	2331.85
-0.523599	2.40428	-0.174044	120	128	7	2331.63
-3.14159	1.41335	-1.33919	23	3	134	2331.53
1.5708	0.992645	-1.72376	131	3	110	2331.31
1.8326	0.591903	2.01041	117	10	0	2331.31
-1.5708	0.379747	-1.71306	131	133	110	2331.12
-2.61799	1.73287	-0.951685	113	13	127	2331.11
0.523599	1.18436	0.625864	123	22	4	2331.08
0.785398	1.1348	2.43429	119	18	135	2330.86
1.309	2.00144	0.381215	129	7	22	2330.84
-0.523599	1.83668	-0.676006	127	128	12	2330.82
-1.0472	2.63788	2.1216	136	30	10	2330.69
0.523599	1.72118	-0.153948	112	4	7	2330.64
-0.785398	1.36756	0.358405	117	9	4	2330.36
2.0944	2.34958	-2.70252	125	21	16	2330.32
0.785398	1.44812	-2.16329	129	6	29	2330.19
2.87979	1.1345	-1.10963	2	35	127	2330.13
-0.523599	1.81218	0.656819	117	9	0	2329.98
2.61799	0.89935	-2.06991	118	12	132	2329.73
-2.0944	0.864993	2.27828	118	10	0	2329.6
-2.35619	1.76607	2.15384	121	11	133	2329.19
1.8326	2.3795	0.561089	122	20	139	2329.15
0.523599	2.864	0.54974	103	11	133	2329.12
0.785398	1.19535	1.20032	114	4	134	2329.06
1.5708	2.71918	-1.78064	102	131	125	2328.9
0.261799	0.297065	2.16018	107	23	1	2328.84
-1.8326	1.30146	-0.509251	115	0	128	2328.81
1.309	2.18031	-1.35738	118	15	6	2328.63
-0.523599	2.34398	-1.04046	3	24	128	2328.6
-0.261799	0.591903	2.01041	30	122	130	2328.41
-0.261799	1.3255	-1.6713	120	18	4	2328.4
-1.5708	2.59263	0.909713	120	1	26	2328.3
1.0472	1.50653	1.98886	20	138	20	2327.98
1.309	2.16409	-2.99136	114	5	132	2327.17
2.61799	2.39323	1.85717	134	19	16	2326.83
-3.14159	1.3101	1.48831	120	0	6	2326.52
-1.8326	0.89935	-2.06991	14	22	9	2325.66
-2.0944	1.43341	-1.03599	127	20	2	2325.19
-2.87979	2.58773	0.232235	103	13	136	2324.78
1.309	1.87528	0.107086	119	18	5	2324.52
1.8326	0.08073	-2.62204	137	28	4	2324.48
-0.261799	0.618092	2.53912	34	132	130	2324.43
-0.523599	2.39323	1.85717	111	6	132	2323.76
1.0472	1.12819	-2.28862	122	13	25	2323.44
2.61799	1.69979	2.45289	32	4	133	2323.3
-0.785398	2.58853	-2.97662	108	13	1	2323.13
-2.35619	2.00144	0.381215	107	7	0	2322.82
2.61799	1.65865	-2.40988	121	13	128	2322.65
0.785398	1.12819	-2.28862	119	127	136	2322.5
-0.523599	2.18031	-1.35738	136	25	125	2322.21
0.261799	1.30146	-0.509251	139	121	9	2322.15
1.309	1.19535	1.20032	114	6	139	2321.85
-3.14159	0.961715	0.014085	101	6	7	2321.77
-1.0472	1.72118	-0.153948	119	1	9	2321.59
2.0944	1.90986	-0.381669	124	19	18	2321.49
0.261799	2.08924	-0.114193	0	30	0	2321.24
0.523599	2.45597	-0.64122	112	0	133	2321.2
-0.261799	1.86991	2.70103	103	10	0	2321
0.261799	1.45012	-2.73905	128	25	10	2320.91
2.0944	0.458961	-0.107937	139	124	13	2320.85
-2.87979	1.50403	0.636812	118	22	11	2320.82
-1.309	1.94809	-2.36303	137	37	127	2320.63
-1.5708	1.21845	2.77728	22	14	130	2320.56
-2.35619	2.0413	-2.6646	117	2	133	2320.51
-1.5708	0.297065	2.16018	120	12	128	2320.51
-2.35619	1.55478	0.100351	108	4	2	2320.49
-1.0472	1.50653	1.98886	139	33	20	2320.36
-1.5708	1.04598	0.343692	122	128	134	2320.21
2.0944	1.39191	3.03032	114	12	132	2320
0	2.11556	0.68573	136	8	27	2319.96
0	1.41335	-1.33919	123	138	123	2319.45
2.61799	1.21485	-1.96666	118	14	133	2319.44
-2.35619	2.35637	3.00587	20	1	116	2319.2
-0.523599	0.961715	0.014085	123	127	2	2319.09
-1.0472	1.84634	-1.79695	26	7	122	2319.08
0	1.98257	-1.11552	111	5	15	2319.06
1.0472	0.640596	-2.79761	116	135	0	2318.99
-0.261799	2.25133	-2.33074	119	2	0	2318.32
-1.0472	2.35637	3.00587	121	3	11	2318.23
0.785398	1.82469	1.85088	120	5	23	2318.17
2.0944	1.19455	-0.8019	117	24	134	2318.03
-1.5708	1.80917	1.21377	126	13	125	2317.8
2.61799	1.80917	1.21377	120	11	124	2317.49
1.309	0.762244	-0.273349	22	20	122	2317.19
2.0944	2.08924	-0.114193	6	136	116	2316.72
1.0472	1.50403	0.636812	127	27	14	2316.58
-1.0472	2.10428	-0.813972	122	127	9	2316.51
1.309	2.06365	-2.0446	115	7	5	2316.27
1.8326	1.39191	3.03032	128	134	16	2316.04
-0.261799	1.87285	1.54346	20	135	17	2315.85
2.0944	2.98498	1.95445	24	26	1	2315.73
2.61799	2.39627	-1.95926	123	19	2	2315.71
0.261799	1.3746	-2.45603	111	135	138	2315.66
-2.35619	0.831641	0.616218	121	133	25	2315.65
1.0472	1.2563	0.062705	18	137	127	2315.61
-1.5708	1.94809	-2.36303	120	8	139	2315.5
-2.87979	2.10802	1.31143	121	126	7	2315.39
-2.87979	1.98257	-1.11552	139	27	9	2314.88
1.8326	1.90488	-1.47809	115	13	122	2314.83
0.261799	2.63788	2.1216	116	12	2	2314.78
-1.5708	2.45597	-0.64122	121	137	14	2314.53
2.61799	2.18713	-0.479875	126	33	3	2314.14
-0.785398	2.864	0.54974	119	14	3	2313.88
-1.309	2.0413	-2.6646	23	15	125	2313.74
-2.87979	0.850607	-1.33538	32	139	10	2313.69
2.61799	2.59263	0.909713	118	7	0	2313.22
-3.14159	2.07303	2.0274	129	21	6	2313.2
-0.785398	1.50403	0.636812	118	8	1	2313.2
0.785398	1.75653	-2.10516	133	139	30	2313.17
2.35619	0.496451	0.593859	133	23	131	2312.93
2.61799	1.50653	1.98886	112	16	130	2312.9
-0.523599	1.65865	-2.40988	129	21	9	2312.84
1.309	1.54587	-1.87708	4	29	139	2312.24
2.0944	0.591903	2.01041	120	6	7	2312.17
2.87979	1.82469	1.85088	128	9	22	2311.96
0.785398	0.29038	-0.79696	103	137	8	2311.82
0.785398	1.48862	1.15955	125	23	14	2311.76
-0.261799	0.914445	2.68781	111	26	136	2311.47
0.261799	1.44812	-2.16329	115	4	138	2311.26
0	2.34958	-2.70252	103	1	136	2310.59
-3.14159	1.90488	-1.47809	113	8	124	2310.52
-2.61799	0.910508	1.90353	32	1	3	2310.25
1.5708	1.87285	1.54346	136	128	29	2310.15
0	2.17448	2.6537	107	12	1	2310.14
-0.261799	0.831641	0.616218	115	1	2	2309.5
0.523599	2.25133	-2.33074	24	5	0	2309.44
-2.87979	1.12819	-2.28862	123	11	14	2309.3
-2.35619	1.97758	0.969896	111	16	15	2309.04
-2.0944	2.47812	2.60978	10	128	119	2308.95
-3.14159	2.13822	1.67832	127	20	25	2308.89
-2.87979	1.19535	1.20032	25	136	131	2308.63
-1.309	1.44058	2.26003	117	16	22	2308.48
-2.35619	1.36756	0.358405	109	3	8	2308.17
0.523599	2.72443	-0.348782	25	7	117	2308.05
-3.14159	0.203748	0.590255	109	4	139	2307.85
-2.0944	1.68327	0.374177	132	114	19	2307.77
1.0472	2.18713	-0.479875	16	5	113	2307.77
-1.5708	1.90488	-1.47809	114	5	23	2307.75
2.0944	2.76064	2.78113	0	121	17	2307.32
-2.0944	1.87528	0.107086	27	20	124	2307.25
1.0472	1.76607	2.15384	113	132	16	2306.81
-1.309	1.84634	-1.79695	135	25	20	2306.76
0.261799	1.13581	-2.65887	18	11	125	2306.62
-2.87979	1.84634	-1.79695	127	22	11	2306.52
-2.61799	0.571433	-1.18842	104	15	133	2306.36
1.0472	2.864	0.54974	138	25	12	2306.34
-2.0944	2.66408	-1.0714	129	110	139	2306.24
0.523599	2.45675	-1.50334	122	29	118	2306.17
-2.61799	0.89935	-2.06991	24	136	134	2305.87
-1.8326	1.55478	0.100351	122	17	138	2305.51
-2.87979	0.89935	-2.06991	121	24	126	2305.48
-1.0472	2.16409	-2.99136	122	7	8	2305.35
-1.309	0.379747	-1.71306	127	21	3	2304.83
0.261799	0.906588	1.25295	116	13	11	2304.52
2.0944	1.0145	0.906702	132	23	133	2304.41
-1.0472	0.864993	2.27828	128	23	28	2304.37
2.61799	1.19455	-0.8019	15	17	130	2304.21
-1.309	1.97758	0.969896	132	26	11	2303.97
-2.61799	2.39627	-1.95926	120	11	133	2303.77
-2.87979	2.97946	-1.0093	15	125	127	2303.71
2.87979	0.08073	-2.62204	4	32	10	2303.63
1.5708	0.866955	-0.931351	115	126	4	2303.57
1.8326	2.98498	1.95445	137	15	119	2303.51
-1.0472	0.619654	-2.21691	137	8	22	2303.33
1.0472	1.24769	1.80989	138	138	110	2303.1
0.785398	0.961715	0.014085	126	130	14	2303
-1.5708	0.496451	0.593859	32	127	2	2302.97
-1.0472	0.618092	2.53912	114	24	3	2302.52
-2.35619	1.16868	2.1086	126	22	0	2302.29
0.261799	2.18031	-1.35738	114	2	13	2302.27
-3.14159	0.496451	0.593859	3	117	17	2301.92
2.0944	1.44812	-2.16329	4	124	21	2301.83
-1.0472	2.18713	-0.479875	125	138	16	2301.74
1.0472	1.87528	0.107086	124	25	1	2301.41
1.0472	1.3255	-1.6713	123	25	5	2301.4
-3.14159	2.18031	-1.35738	115	0	7	2301.18
0.785398	0.458961	-0.107937	115	112	7	2301.16
0.785398	0.496451	0.593859	118	20	138	2300.67
-1.5708	1.69979	2.45289	26	139	132	2300.65
-0.785398	2.08924	-0.114193	129	112	5	2300.53
0.785398	2.76064	2.78113	8	6	118	2300.45
2.87979	1.33567	0.89724	128	27	17	2300.4
2.35619	2.08924	-0.114193	104	19	0	2300.27
2.61799	1.59941	1.42607	122	13	25	2300.17
1.5708	0.370812	-2.54774	1	29	4	2299.88
-0.785398	1.83668	-0.676006	130	137	18	2299.11
1.0472	0.619654	-2.21691	128	121	5	2299.06
2.35619	2.29548	1.00828	123	24	8	2298.91
-1.0472	0.910508	1.90353	1	131	21	2298.87
0.523599	0.92935	-2.91068	123	9	11	2298.8
2.87979	1.55521	1.70889	136	27	16	2298.72
2.87979	1.13583	-1.43109	123	31	136	2298.34
2.0944	0.297065	2.16018	129	35	132	2298.03
-1.309	2.25133	-2.33074	123	126	129	2298
2.61799	1.82469	1.85088	137	14	30	2297.88
-1.0472	2.72443	-0.348782	32	130	131	2297.79
0.523599	2.15391	-1.71496	121	17	10	2297.74
-0.785398	2.40784	1.41065	109	1	2	2297.43
2.35619	0.89935	-2.06991	122	20	138	2297.34
-1.0472	0.960688	-0.577532	124	3	14	2296.96
-0.523599	1.48862	1.15955	120	14	134	2296.84
1.8326	0.709924	0.218797	121	137	19	2296.59
-0.523599	2.71918	-1.78064	131	33	133	2296.55
2.35619	1.3255	-1.6713	118	13	131	2296.25
-1.309	1.98257	-1.11552	6	18	123	2295.95
-2.87979	1.43341	-1.03599	114	22	129	2295.94
-0.523599	2.45675	-1.50334	136	30	128	2295.92
0	1.66236	0.915448	131	26	9	2295.72
1.309	2.10428	-0.813972	134	39	132	2295.69
-2.61799	1.30146	-0.509251	0	26	5	2295.63
2.61799	1.12819	-2.28862	121	18	136	2295.16
-2.61799	0.08073	-2.62204	126	134	15	2295.13
1.8326	2.58773	0.232235	126	35	135	2294.99
-3.14159	1.13583	-1.43109	113	13	139	2294.82
0	1.3101	1.48831	116	12	0	2294.04
0.785398	1.54587	-1.87708	122	20	129	2293.28
1.0472	1.21485	-1.96666	14	118	1	2293.15
-1.8326	2.76064	2.78113	114	126	5	2293.13
-0.785398	0.762244	-0.273349	125	138	14	2293.05
-1.0472	0.203748	0.590255	133	26	4	2292.95
-1.8326	1.19535	1.20032	127	24	125	2292.86
-1.5708	1.59941	1.42607	125	12	125	2292.33
2.61799	1.3746	-2.45603	26	121	111	2292.04
-0.261799	1.97758	0.969896	118	10	0	2291.97
2.35619	2.00144	0.381215	128	136	21	2291.95
1.0472	0.615174	-0.666022	30	16	120	2291.88
1.8326	1.44058	2.26003	113	137	3	2291.84
1.5708	1.19535	1.20032	115	8	134	2291.71
1.0472	2.88123	-2.58257	104	3	133	2291.33
2.0944	1.55478	0.100351	111	13	11	2291.27
-2.87979	1.44058	2.26003	128	18	10	2291.08
-1.8326	2.63788	2.1216	128	113	138	2290.81
1.309	2.24746	0.191623	118	14	8	2290.64
2.61799	1.51091	-0.740472	2	135	113	2290.64
-0.785398	2.10802	1.31143	121	21	5	2290.56
2.61799	0.960688	-0.577532	109	22	136	2290.08
-2.87979	1.05053	3.04258	38	10	135	2290.01
-2.0944	2.06365	-2.0446	123	17	138	2289.83
0	0.850607	-1.33538	115	21	5	2289.64
0	1.59941	1.42607	131	29	138	2289.48
-0.785398	0.203748	0.590255	129	5	19	2289.44
1.5708	1.33567	0.89724	118	5	24	2289.33
2.0944	2.18713	-0.479875	112	10	9	2289.23
-2.61799	1.55478	0.100351	25	3	115	2289.12
2.0944	2.71918	-1.78064	110	135	7	2289
1.5708	2.17448	2.6537	124	137	16	2288.86
2.35619	0.906588	1.25295	109	131	22	2288.53
-2.35619	2.34958	-2.70252	117	0	129	2288.12
-1.0472	1.48862	1.15955	122	12	128	2288.05
-2.35619	1.61711	-1.57204	116	12	121	2287.95
1.0472	0.866955	-0.931351	2	127	120	2287.58
2.35619	1.75653	-2.10516	122	20	1	2287.53
1.8326	1.82469	1.85088	112	9	137	2286.76
[truncated: 2 more rows]

## Sheet: Table S7
Table S7 Bingding score of Gal-3_FBXL5 complex and oncogenes
	rotZ	rotY2	rotZ2	tx	ty	tz	Score	Score_Z
YAP1	0	2.15391	-1.71496	150	152	20	4064.66	6.18571
HRAS	-2.61799	2.97946	-1.0093	19	0	134	4685.78	6.15332
TACSTD2	-0.523599	1.24297	-2.97788	6	3	23	3749.54	6.13793
TYMS	0.523599	1.84634	-1.79695	16	16	6	5315.29	6.13479
H2AC17	-2.87979	1.19535	1.20032	135	5	151	4725.09	6.13247
IGF2	0	1.55521	1.70889	0	142	139	4181.91	6.09136
CD70	-1.5708	1.9987	2.37047	326	17	32	5054.63	6.06772
DNMT1	-2.87979	0.709924	0.218797	316	270	310	4927.05	6.05819
ARHGEF28	-1.309	1.87054	-2.97623	146	142	20	4657.48	6.03309
NCOA4	2.0944	2.24746	0.191623	145	125	148	4751.83	6.02243
NRAS	-0.261799	2.15391	-1.71496	146	140	147	3396.99	6.01556
CRKL	-2.87979	2.47812	2.60978	3	5	135	4159.56	6.0038
CD28	-1.0472	2.06365	-2.0446	296	20	32	4992.29	5.98467
NCOA3	-1.309	1.02554	1.57686	3	16	13	4577.33	5.97236
IRF4	2.35619	2.88123	-2.58257	3	144	26	4253.13	5.92071
TIGAR	-2.87979	0.866955	-0.931351	146	142	126	4721.24	5.90403
CCND1	2.35619	1.65865	-2.40988	191	166	165	4880.01	5.8653
MLLT10	1.8326	1.3255	-1.6713	207	5	235	4460.99	5.76706
RRAGC	2.0944	1.84634	-1.79695	220	221	21	4390.12	5.73523
AKT1	1.0472	2.97946	-1.0093	147	130	129	4379.76	5.72287
RIOK2	-1.5708	2.58773	0.232235	31	59	376	5321.02	5.70126
PRKACA	0	1.51091	-0.740472	13	2	127	4652.72	5.6875
PDCD1LG2	-1.309	2.25133	-2.33074	35	4	313	4689.71	5.68526
